# Supplementary material for: Habitat loss exacerbates pathogen spread: An Agent-based model of avian influenza infection in migratory waterfowl
Source: PLoS Comput Biol. 2022 Aug 18;18(8):e1009577. doi: 10.1371/journal.pcbi.1009577 (PMC9426877; doi:10.1371/journal.pcbi.1009577)
Supplement: S2 Appendix — (ZIP) [file pcbi.1009577.s002.zip]

Archive with 34 entries (33 files):
- FallMigrationSimModel.nlogo
- __MACOSX/._FallMigrationSimModel.nlogo
- word-shape-files/
- __MACOSX/._word-shape-files
- word-shape-files/nodes_gwfg.prj
- __MACOSX/word-shape-files/._nodes_gwfg.prj
- word-shape-files/nodes_gwfg.sbn
- __MACOSX/word-shape-files/._nodes_gwfg.sbn
- word-shape-files/nodes_gwfg.dbf
- __MACOSX/word-shape-files/._nodes_gwfg.dbf
- word-shape-files/nodes_gwfg.cpg
- __MACOSX/word-shape-files/._nodes_gwfg.cpg
- word-shape-files/nodes_gwfg.shp
- __MACOSX/word-shape-files/._nodes_gwfg.shp
- word-shape-files/nodes_gwfg.shx
- __MACOSX/word-shape-files/._nodes_gwfg.shx
- word-shape-files/nodes_gwfg.sbx
- __MACOSX/word-shape-files/._nodes_gwfg.sbx
- Edgelist_NW_A5PercRemoved_Netlogo.txt
- Edgelist_NW_A10PercRemoved_Netlogo.txt
- Edgelist_NW_A20PercRemoved_Netlogo.txt
- Edgelist_NW_A30PercRemoved_Netlogo.txt
- Edgelist_NW_A40PercRemoved_Netlogo.txt
- Edgelist_NW_A50PercRemoved_Netlogo.txt
- Edgelist_NW_AComplete_Netlogo.txt
- Nodelist_5PercRemoved_Netlogo.txt
- Nodelist_10PercRemoved_Netlogo.txt
- Nodelist_20PercRemoved_Netlogo.txt
- Nodelist_30PercRemoved_Netlogo.txt
- Nodelist_40PercRemoved_Netlogo.txt
- Nodelist_50PercRemoved_Netlogo.txt
- Nodelist_NW_Complete_Netlogo.txt
- README_Netlogo.docx
- __MACOSX/._README_Netlogo.docx
