# Supplementary material for: Habitat loss exacerbates pathogen spread: An Agent-based model of avian influenza infection in migratory waterfowl
Source: PLoS Comput Biol. 2022 Aug 18;18(8):e1009577. doi: 10.1371/journal.pcbi.1009577 (PMC9426877; doi:10.1371/journal.pcbi.1009577)
Supplement: S2 Appendix — (ZIP) [file pcbi.1009577.s002.zip › FallMigrationSimModel.nlogo]

;;;;;;; Introduction
;;;;;;; This model belongs to the manuscript
;;;;;;; Habitat loss exacerbates pathogen spread: An Agent-based model of avian influenza infection in migratory waterfowl
;;;;;;; For technical help and collaboration, please contact:
;;;;;;; Dr. Shenglai Yin (shenglai.yin@outlook.com)
;;;;;;; Dr. Zheng XY Huang (zhengyxhuang@gmail.com)


extensions[gis csv]

breed[nodes node]
breed[birds bird]


nodes-own[node-id                  ;each node has an id, which is from network analysis in R
          longitude                ;geogeraphic location
          latitude                 ;geogeraphic location
          node-area                ;size of the habitat area
          node-country             ;which country does the node belong to
          node-location            ;is the node wintering ground, passage or breeding ground?
          node-proportion-change   ;proportion of area that changed
          node-trend               ;is the node expanding or decreasing

          node-birds-aggregation              ;number of birds here
          node-birds-aggregation-susceptible  ;number of susceptible birds here
          node-birds-aggregation-infected     ;number of infected birds here
          node-birds-aggregation-immuned      ;number of recovered birds here
          node-density

          node-local-R0             ;total R0 here (node-local-R0-contact + node-local-R0-environment)
          node-local-R0-contact     ;R0-direct contact
          node-local-R0-environment ;R0-indirect contact environmental transmission
          node-vrius-per-shed-rate  ;amount of virus in the environment rescaled in the unit of birds

          invaded?                    ;if total R0>=1 here (outbreak happened?)
          node-visitors ]

patches-own [patch-id                 ;corresponds to node-id
             patch-area               ;corresponds to node-area
             patch-country            ;corresponds to node-country
             patch-location           ;corresponds to node-location
             patch-proportion-change  ;same above
             patch-trend              ;same above

             patch-birds-aggregation  ;same above
             patch-birds-aggregation-susceptible ;same above
             patch-birds-aggregation-infected ;same above
             patch-birds-aggregation-immuned  ;same above
             patch-density             ;density of birds

             patch-local-R0            ;same above
             patch-local-R0-contact    ;same above
             patch-local-R0-environment;same above
             virus-per-shed-rate       ;amount of virus in shedding rate


             infection-probability     ;probability for a susceptible birds becoming infected
             direct-infection-probability
             enivronment-infection-probability
             patch-migration-attractiveness     ;attractiveness
             patch-visitors]

birds-own  [current-location-node ; the node where the birds are staying
            current-location-patch; corresponds to current-location-node
            target-location-node  ; the node where the birds are flying to
            target-location-patch ; corresponds to target-location-node
            bird-location         ; are the birds on wintering, passage or breeding sites

            initial-body-mass
            body-mass
            day-not-flying        ;start counting at the begining of simulation, because while they are preparing, the virus is circulating as well.
            day-in-flying
            visited               ; list all the passage sites to know how many stopovers
            expected-stops        ; setup at the begining of simulation

            susceptible?
            infected?
            immune?
            sick-time
            infection-route        ; 1 is the direct infection, whereas 2 is the indirect (environmental) infection
            migrating?           ; whether the bird still in migrating status?
            juvenile?              ; if the goose is a juvenile
            adult?                 ; if the goose is a adult
             ]


links-own[geo-distance             ;distance between two nodes in km. it is calculated in R
          migration-resistance ]   ;attributes of links. it is the un-likelihood for a bird to migrate over

globals [migration-season          ; autumn or spring

         distance-farest-nodes-in-netlogo ;
         distance-farest-nodes-in-geo     ; Geo-distance between two most north and south nodes in km, calculated in R
         flying-speed-in-netlogo          ; converted proportionally from flying-speed-in-geo, with above two parameters
         body-mass-consume-rate           ; estimated body-mass consumption rate 0.21 g/km see manuscript

         %Infection                       ; proportion of infected birds in the population
         %JuvenileInfection
         %AdultInfection
         %Immune
         %CumulativeInfection             ; proportion of cumulative infected birds in the population

         potential-target-nodes-all       ; used as intermediate variable in selecting target link and node
         potential-target-links-all       ; same as above
         potential-target-nodes           ; same as above
         potential-target-links           ; same as above
         target-nodes                     ; same as above
         target-links                     ; same as above
         target-node                      ; after selection process (decision making) the selected node
         target-link                      ; after selection process (decision making) the selected link

         now-longitude                    ; longitude of current-location-node, used for restrain birds migrate within the width

         node-last                       ; the last node (assumed the most suitable) of wintering/breeding in autumn/spring
         destinations]                    ; all nodes of wintering/breeding in autumn/spring

;;;;;;;;;;;;;;;;;;;;;;;;;;;;;;;;;;;;;;;;;;;;;;;;;;;;;;;;;;;;;;;;;;;;;;;;;;;;;;;;;;;;;;;;;;;;;;;;;;;;;;;;;;;;;;;;;;;;;;;;;;;;;;;;;;;;
;;;;;;;;;;;;;;;;;;;;;;;;;;;;;;;;;                    setup the initial conditions for simulation                  ;;;;;;;;;;;;;;;;;;
;;;;;;;;;;;;;;;;;;;;;;;;;;;;;;;;;;;;;;;;;;;;;;;;;;;;;;;;;;;;;;;;;;;;;;;;;;;;;;;;;;;;;;;;;;;;;;;;;;;;;;;;;;;;;;;;;;;;;;;;;;;;;;;;;;;;

to setup
  clear-all

  import-network
  check-season

  setup-birds-population

  setup-initial-infection
  update-prevalence

  setup-globals
  update-patches-variables
  update-display

  reset-ticks
end

to import-network
  ; load shapefile so that I can convert geo coordinates to netlogo coordinates
  let nodes-geo-data gis:load-dataset "word-shape-files/nodes_gwfg.shp"
  ; Set the world envelope to the union of all of our dataset's envelopes
  gis:set-world-envelope (gis:envelope-union-of (gis:envelope-of nodes-geo-data))
  ; choose netwok load | open files | read node metrics

  ; load nodes files for various scenarios;  only load autumn nodes because spring nodes are the same
  if Load-Migration-Network = "Network-Autumn-Complete"
       [file-open "Nodelist_NW_Complete_Netlogo.txt"]

  if Load-Migration-Network = "Network-A5PercRemoved"
       [file-open "Nodelist_5PercRemoved_Netlogo.txt"]

  if Load-Migration-Network = "Network-A10PercRemoved"
       [file-open "Nodelist_10PercRemoved_Netlogo.txt"]

  if Load-Migration-Network = "Network-A20PercRemoved"
       [file-open "Nodelist_20PercRemoved_Netlogo.txt"]

  if Load-Migration-Network = "Network-A30PercRemoved"
       [file-open "Nodelist_30PercRemoved_Netlogo.txt"]

  if Load-Migration-Network = "Network-A40PercRemoved"
       [file-open "Nodelist_40PercRemoved_Netlogo.txt"]

  if Load-Migration-Network = "Network-A50PercRemoved"
       [file-open "Nodelist_50PercRemoved_Netlogo.txt"]

  ; read nodes files
  while [not file-at-end?][
    let items read-from-string (word "[" file-read-line "]")
    create-nodes 1 [
      set shape "circle"
      set color green

      set node-id                 item 0 items
      set longitude               item 1 items
      set latitude                item 2 items
      set node-country            item 9 items
      set node-location           item 10 items
      set node-area               item 12 items
      set size                    log node-area 10
      set node-proportion-change  item 13 items
      set node-trend              item 14 items

  ; set the apperence of the nodes
    if Node-Label = "Node-ID"            [set label node-id]
    if Node-Label = "Node-Area"          [set label node-area]
    if Node-Label = "Node-Country"       [set label node-country]
    if Node-Label = "Node-Location"      [set label node-location]
    if Node-Label = "Node-Area-Trend"    [set label node-trend]
    if Node-Label = "Node-Area-Change"   [set label node-proportion-change]

  ; converting geo-distance to Netlogo-distance
    let envelope gis:world-envelope ; [ xmin xmax ymin ymax ]
    let xscale (max-pxcor - min-pxcor) / (item 1 envelope - item 0 envelope)
    let yscale (max-pycor - min-pycor) / (item 3 envelope - item 2 envelope)
    let netlogo-x (longitude - item 0 envelope) * xscale + min-pxcor
    let netlogo-y (latitude - item 2 envelope) * yscale + min-pycor
    setxy netlogo-x netlogo-y]  ]
file-close

  ; load autumn link files
  if Load-Migration-Network = "Network-Autumn-Complete"
    [file-open "Edgelist_NW_AComplete_Netlogo.txt"   read-links]
  if Load-Migration-Network = "Network-A5PercRemoved"
    [file-open "Edgelist_NW_A5PercRemoved_Netlogo.txt" read-links]
  if Load-Migration-Network = "Network-A10PercRemoved"
    [file-open "Edgelist_NW_A10PercRemoved_Netlogo.txt" read-links]
  if Load-Migration-Network = "Network-A20PercRemoved"
    [file-open "Edgelist_NW_A20PercRemoved_Netlogo.txt" read-links]
  if Load-Migration-Network = "Network-A30PercRemoved"
    [file-open "Edgelist_NW_A30PercRemoved_Netlogo.txt" read-links]
  if Load-Migration-Network = "Network-A40PercRemoved"
    [file-open "Edgelist_NW_A40PercRemoved_Netlogo.txt" read-links]
  if Load-Migration-Network = "Network-A50PercRemoved"
    [file-open "Edgelist_NW_A50PercRemoved_Netlogo.txt" read-links]

  ; set nodes metrics to patches
  ask nodes [set patch-id                node-id
             set patch-area              node-area
             set patch-country           node-country
             set patch-location          node-location
             set patch-proportion-change node-proportion-change
             set patch-trend             node-trend
             set pcolor                  GREEN
             set invaded?                FALSE
             set node-density           patch-density
             set patch-visitors [who] of birds-here]
end

to read-links
;read autumn link files
  if Load-Migration-Network   = "Network-Autumn-Complete" or
       Load-Migration-Network = "Network-A5PercRemoved"   or
       Load-Migration-Network = "Network-A10PercRemoved"  or
       Load-Migration-Network = "Network-A20PercRemoved"  or
       Load-Migration-Network = "Network-A30PercRemoved"  or
       Load-Migration-Network = "Network-A40PercRemoved"  or
       Load-Migration-Network = "Network-A50PercRemoved" [
  while [not file-at-end?][
    let items read-from-string (word "[" file-read-line "]")
    ask get-node (item 0 items)[ create-link-to get-node (item 1 items) [  ; item 0,1,2 are from, to, geodistance
      set geo-distance item 2 items
      set migration-resistance  exp (read-from-string geo-distance * 0.01) ; scaling parameter k = 0.01
      set thickness 0.1 ] ]  ]
 file-close  ]
end

to-report get-node [id]
  report one-of nodes with [node-id = id]
end

to check-season
  if Load-Migration-Network = "Network-Autumn-Complete" or
     Load-Migration-Network = "Network-A5PercRemoved"   or
     Load-Migration-Network = "Network-A10PercRemoved"  or
     Load-Migration-Network = "Network-A20PercRemoved"  or
     Load-Migration-Network = "Network-A30PercRemoved"  or
     Load-Migration-Network = "Network-A40PercRemoved"  or
     Load-Migration-Network = "Network-A50PercRemoved"   [set migration-season "autumn"]
end

to setup-birds-population
  create-birds Population-Size * juvenile-ratio [
    ;set shape  "bird 2"
    set juvenile? TRUE
    set adult? FALSE
    set size    random-float 2.5
    set color   yellow
    set initial-body-mass random-normal Mean-Body-Mass  Body-Mass-SD
    set body-mass initial-body-mass
    set expected-stops random-normal Number-of-Stops Number-of-StopsSD
    set day-not-flying 0
    set day-in-flying  0

    ;check season, and then setup the initial start node
    if migration-season = "autumn" [
      set current-location-node   one-of nodes with-max [pycor]
      set current-location-patch [patch-here] of current-location-node]

    ;if migration-season = "spring" [  ; since I didn't simulate spring migration, this part was discarded. But you can use this model to simulate spring migration for sure. I have tested.
    ;  set current-location-node   one-of nodes with-min [ pycor ]
    ;  set current-location-patch [patch-here] of current-location-node]

    ;ask birds to go to the start node
     move-to  current-location-patch
     set      target-location-node  current-location-node
     set      target-location-patch current-location-patch
     set      migrating?           TRUE
     set      visited              (list current-location-node)]

  create-birds Population-Size * (1 - juvenile-ratio) [
    ;set shape  "bird 2"
    set juvenile? FALSE
    set adult? TRUE

    set size    random-float 2.5
    set color   yellow
    set initial-body-mass random-normal Mean-Body-Mass  Body-Mass-SD
    set body-mass initial-body-mass
    set expected-stops random-normal Number-of-Stops Number-of-StopsSD
    set day-not-flying 0
    set day-in-flying  0

    ;check season, and then setup the initial start node
    if migration-season = "autumn" [
      set current-location-node   one-of nodes with-max [pycor]
      set current-location-patch [patch-here] of current-location-node]

    ;if migration-season = "spring" [
    ;  set current-location-node   one-of nodes with-min [ pycor ]
    ;  set current-location-patch [patch-here] of current-location-node]

    ;ask birds to go to the start node
     move-to  current-location-patch
     set      target-location-node  current-location-node
     set      target-location-patch current-location-patch
     set      migrating?           TRUE
     set      visited              (list current-location-node)]

end

to setup-initial-infection
  ask birds [get-susceptible]
  ask n-of  (Initial-Infected-Ratio * Population-Size) birds [get-sick]
  ask nodes [set virus-per-shed-rate Initial-Virus-in-Environment]
end

to get-susceptible
  set susceptible? TRUE
  set infected?    FALSE
  set immune?      FALSE
  set sick-time    0
end

to get-sick
  set susceptible? FALSE
  set infected?    TRUE
  set immune?      FALSE
end

to get-immune
  set susceptible? FALSE
  set infected?    FALSE
  set immune?      TRUE
  set sick-time    0
end

to update-prevalence
  set %Infection             (count birds with [infected?]  / count birds)
  set %JuvenileInfection     (count birds with [infected? and juvenile?]  / count birds)
  set %AdultInfection        (count birds with [infected? and adult?]  / count birds)
  set %Immune                (count birds with [immune?]    / count birds)
  set %CumulativeInfection   (%Infection + %Immune)
  ask nodes with [invaded? = FALSE] [if node-local-R0 >= 1 [set invaded? TRUE]  ]
end

to setup-globals
  ; observer> ask node 97 [show distance node 0]; from complete network
  set distance-farest-nodes-in-netlogo 88.68432863925128

  ;km. calculate in R #GeoDistances[nrow(GeoDistances),1]
  set distance-farest-nodes-in-geo  4509.709

  ;distance should be proportionally cinverted from REALITY to NETLOGO
  set flying-speed-in-netlogo Flying-Speed * distance-farest-nodes-in-netlogo / distance-farest-nodes-in-geo

  ; since the distance is converted above, thereby, the energy (body mass) is converted accordingly
  set body-mass-consume-rate  Body-Mass-Comsume-Rate * distance-farest-nodes-in-geo / distance-farest-nodes-in-netlogo

  if migration-season = "autumn" [
    set node-last min-one-of nodes [latitude]
    set destinations nodes with [node-location = "Wintering"]  ]

  if migration-season = "spring" [
    set node-last max-one-of nodes [latitude]
    set destinations nodes with [node-location = "Breeding"]  ]
end

to update-patches-variables
  ask nodes [
    set patch-birds-aggregation              count birds-here
    set node-birds-aggregation               patch-birds-aggregation

    set patch-birds-aggregation-susceptible  count birds-here with [susceptible?]
    set node-birds-aggregation-susceptible   patch-birds-aggregation-susceptible

    set patch-birds-aggregation-infected     count birds-here with [infected?]
    set node-birds-aggregation-infected      patch-birds-aggregation-infected

    set patch-birds-aggregation-immuned      count birds-here with [immune?]
    set node-birds-aggregation-immuned       patch-birds-aggregation-immuned

    set patch-density                        patch-birds-aggregation / patch-area
    set patch-migration-attractiveness       exp (-0.00001 * patch-density)

    set node-vrius-per-shed-rate             virus-per-shed-rate

    let patch-tem-visitors [who] of birds-here
    set patch-visitors sentence patch-tem-visitors patch-visitors
    set patch-visitors remove-duplicates patch-visitors
    set node-visitors length patch-visitors


    ifelse patch-birds-aggregation != 0
      [set infection-probability             beta * ( patch-birds-aggregation-infected + virus-per-shed-rate ) / patch-birds-aggregation
       set direct-infection-probability      beta *   patch-birds-aggregation-infected                         / patch-birds-aggregation
       set enivronment-infection-probability beta *                                      virus-per-shed-rate   / patch-birds-aggregation
       if  infection-probability >= 1  [ set infection-probability 1 ]  ]

       [set infection-probability             0
        set direct-infection-probability      0
        set enivronment-infection-probability 0 ]  ]

;; update R0 for nodes
ask nodes [
  ifelse patch-birds-aggregation =  0
    [set patch-local-R0-contact     0
     set patch-local-R0-environment 0]

    [ifelse patch-birds-aggregation-infected = 0
      [set  patch-local-R0-contact 0 ]
      [set  patch-local-R0-contact beta * Infection-Duration * patch-birds-aggregation-susceptible / patch-birds-aggregation ]

       ifelse virus-per-shed-rate = 0
         [set patch-local-R0-environment 0 ]
         [set patch-local-R0-environment beta * (1 / Virus-Decaying-Rate) *  patch-birds-aggregation-susceptible / patch-birds-aggregation ]  ]

  set patch-local-R0            patch-local-R0-contact + patch-local-R0-environment

  set node-local-R0             patch-local-R0
  set node-local-R0-contact     patch-local-R0-contact
  set node-local-R0-environment patch-local-R0-environment  ]
end

to update-virus-in-environment
  ask nodes [ set virus-per-shed-rate virus-per-shed-rate * (1 - Virus-Decaying-Rate) + patch-birds-aggregation-infected * (1 - Virus-Decaying-Rate)  ]
end

to update-display
  ask birds [set color ifelse-value infected? [red][ifelse-value immune? [grey][yellow]]  ]

if Show-Route/Spreading = "Show-Route"
  [ask nodes with [color = green] [if node-birds-aggregation >= 500 [set color grey]]  ]
if Show-Route/Spreading = "Show-Spreading"
  [ask nodes with [color = green] [if invaded? = TRUE [set color red]]  ];if the infection can transmit over birds, then outbreak occurs
end

;;;;;;;;;;;;;;;;;;;;;;;;;;;;;;;;;;;;;;;;;;;;;;;;;;;;;;;;;;;;;;;;;;;;;;;;;;;;;;;;;;;;;;;;;;;;;;;;;;;;;;;;;;
;;;;;;;;;;;;;;;;;;;;;;;;;;;;;;;;;                    GO                  ;;;;;;;;;;;;;;;;;;;;;;;;;;;;;;;;;
;;;;;;;;;;;;;;;;;;;;;;;;;;;;;;;;;;;;;;;;;;;;;;;;;;;;;;;;;;;;;;;;;;;;;;;;;;;;;;;;;;;;;;;;;;;;;;;;;;;;;;;;;;

to go
; check if the simulation should be terminated;
; terminate when two conditions are meet: 1) no infection exits and 2) all birds are not migrating anymore
if all? birds [(infected? = FALSE ) and (migrating? = FALSE) ][stop]

; when birds are not migrating, they will stay but continue tranmission and body mass dynamic
ask birds with [migrating? = FALSE]
  [transmission-process
   ;accumulate-body-mass
   synchronize-location]

ask birds with [migrating? = TRUE] [
  ; firstly check if birds resting
  ifelse (patch-here != target-location-patch)
    [tranmission-process-in-flying
     set day-in-flying day-in-flying + 1
     move]
    [if migration-season = "autumn" [ifelse bird-location = "Wintering" [move-among-destination] [move-among-passage]]
     if migration-season = "spring" [ifelse bird-location = "Breeding" [move-among-destination] [move-among-passage]]
     set day-not-flying  day-not-flying + 1
     ]

  ifelse Fly-Trail?  [pen-down] [pen-up]  ]

ask links [ifelse Hide-Links? [hide-link][show-link]  ]

update-display
update-prevalence
update-patches-variables
update-virus-in-environment
if Save-Visited-Links? [update-output-visited-links]
if Save-R0? [update-R0]

; in case some birds go passby wintering or breeding site, and arrive at a passage; set their status back to migrating
ask birds with [bird-location = "Passage" and [my-out-links] of current-location-node != 0] [set migrating? TRUE]

tick
end

to move-among-destination
  ifelse all? [my-out-links] of current-location-node [suitability <= 1.001]
  [transmission-process
     accumulate-body-mass
     synchronize-location
     set migrating? FALSE ]
  [transmission-process
     accumulate-body-mass
     synchronize-location
     select-suitable-link
     move-to-end
     synchronize-location
     set migrating? FALSE ]
end

to move-among-passage
    transmission-process
    accumulate-body-mass
    synchronize-location
    if body-mass >= Mean-Body-Mass * (1 + Migration-Body-Mass-Threshold)
  ;if body-mass >= initial-body-mass * (1 + Migration-Body-Mass-Threshold)
      [looking-for-target
       move]
end

to select-suitable-link
  ; because it is among destination sites, so do not consider teh resistance of distance
  set potential-target-links-all [my-out-links] of current-location-node
  set potential-target-links potential-target-links-all with [read-from-string geo-distance <= Flying-Speed]
  set target-link max-one-of potential-target-links [difference-in-attractiveness]
  set target-location-node  [end2] of target-link
  set target-location-patch [patch-here] of target-location-node
end

to move-to-end
  ;because donot consider distance, so jump to the target site right away
  face    target-location-patch
  move-to target-location-patch
  set     body-mass body-mass - ( (distance target-location-patch) * body-mass-consume-rate )
end

to transmission-process
  ; the local variable infection-prob is for reducing the computational time, then the infection-probability only need to be calculated once per tick
  if susceptible? [let infection-prob                infection-probability
                   let direct-infection-prob         direct-infection-probability
                   let enivronment-infection-prob    enivronment-infection-probability
   if juvenile? [let dice  random-float 1
      if dice <= direct-infection-prob * 1.22 [get-sick
                                               set infection-route 1]
      if (direct-infection-prob * 1.22 <= dice) and (dice <= infection-prob * 1.22) [get-sick
                                                                                    set infection-route 2] ]

    if adult? [let dice  random-float 1
      if dice <= direct-infection-prob  [get-sick
                                               set infection-route 1]
      if (direct-infection-prob  <= dice) and (dice <= infection-prob) [get-sick
        set infection-route 2] ]]

  if infected? [set sick-time                       sick-time + 1
                if  sick-time >= Infection-Duration [get-immune] ]
end

to tranmission-process-in-flying
  ; since during flying , thereby, birds can only accumulate infection days or recover
  if infected? [set sick-time sick-time + 1
                if  sick-time >= Infection-Duration [get-immune]  ]
end

to accumulate-body-mass
  set body-mass      (body-mass + Body-Mass-Accumulate-Rate)
end

to looking-for-target
  ;check-if-out-linked
  ifelse any? [out-link-neighbors] of current-location-node
    [set potential-target-nodes-all [out-link-neighbors] of current-location-node
     set potential-target-links-all [my-out-links]       of current-location-node; all potential links and nodes
     set now-longitude [longitude] of current-location-node
     check-n-stops  ]

    ; if nowhere to go, then set current as target, and turn off migrating?
    [set target-location-node  current-location-node
     set target-location-patch [patch-here] of target-location-node
     set migrating? FALSE ]
end

to check-n-stops
  ifelse length visited <= expected-stops - 1  [casual-migrate] [rush-migrate]
end

to casual-migrate
  ifelse any? potential-target-nodes-all with [abs (longitude - now-longitude) <= direction-synchronization * 2]; check if any nodes in range
    [set target-nodes potential-target-nodes-all with [abs (longitude - now-longitude) <= direction-synchronization * 2]
     set target-links potential-target-links-all with [member? end2 target-nodes]

     set target-link  max-one-of target-links [migration-pressure]
     set target-location-node  [end2] of target-link
     set target-location-patch [patch-here] of target-location-node]

    [set target-link  one-of potential-target-links-all with-min [abs [longitude] of end2 - now-longitude]
     set target-location-node  [end2] of target-link
     set target-location-patch [patch-here] of target-location-node  ]
end

to rush-migrate
  ifelse any? potential-target-links-all with [member? end2 destinations]
  [set potential-target-links potential-target-links-all with [member? end2 destinations]
   set target-link max-one-of potential-target-links [migration-pressure]
   set target-node [end2] of target-link
   set target-location-node target-node
   set target-location-patch [patch-here] of target-location-node]

  [set target-location-node  min-one-of potential-target-nodes-all [distance node-last]
   set target-location-patch [patch-here] of target-location-node]
end

to move
  face target-location-patch
  ifelse distance target-location-patch <= flying-speed-in-netlogo
    [move-to target-location-patch
     set     body-mass body-mass - ( (distance target-location-patch) * body-mass-consume-rate)  ]
    [fd      flying-speed-in-netlogo
     set     body-mass body-mass - (flying-speed-in-netlogo * body-mass-consume-rate )]
end

to synchronize-location
  set bird-location          patch-location
  set current-location-node  target-location-node
  set current-location-patch target-location-patch

  if [patch-location] of patch-here = "Passage"
    [set visited lput current-location-node visited
     set visited remove-duplicates visited]
end


to-report migration-pressure
  report ([patch-migration-attractiveness] of end2 - [patch-migration-attractiveness] of end1 ) / migration-resistance
end

to-report suitability
  report ([patch-migration-attractiveness] of end2 / [patch-migration-attractiveness] of end1 )
end

to-report difference-in-attractiveness
report ([patch-migration-attractiveness] of end2 - [patch-migration-attractiveness] of end1 )
end


to-report N_stopovers ; MEES deze functie telt het aantal bezochte sites voor iedere vogel, inclusief starting site en wintering site, dus er moet 2 van het getal af worden getrokken om het aantal stops te krijgen
  report length visited
end

to update-R0
if Load-Migration-Network = "Network-Autumn-Complete"    [file-open "Output_R0_Autumn-Complete.csv"]
  if Load-Migration-Network = "Network-A5PercRemoved" [file-open "Output_R0_A5PercRemoved.csv"]
  if Load-Migration-Network = "Network-A10PercRemoved" [file-open "Output_R0_A10PercRemoved.csv"]
  if Load-Migration-Network = "Network-A20PercRemoved" [file-open "Output_R0_A20PercRemoved.csv"]
  if Load-Migration-Network = "Network-A30PercRemoved" [file-open "Output_R0_A30PercRemoved.csv"]
  if Load-Migration-Network = "Network-A40PercRemoved" [file-open "Output_R0_A40PercRemoved.csv"]
  if Load-Migration-Network = "Network-A50PercRemoved" [file-open "Output_R0_A50PercRemoved.csv"]

    ask nodes with [node-local-R0 != 0]
      [file-type (word (ticks + 1) ",")
       file-type (word self ",")
       file-type (word   (node-local-R0) ",");(word [node-id] of target-location-node ",")]
       file-type (word   (node-local-R0-contact) ",")
       file-print (word  (node-local-R0-environment) ",")  ]
  file-close
end

to update-output-visited-links
if Load-Migration-Network = "Network-Autumn-Complete"    [file-open "Output_Visited_links_Autumn-Complete.csv"]
  if Load-Migration-Network = "Network-A5PercRemoved" [file-open "Output_Visited_links_A5PercRemoved.csv"]
  if Load-Migration-Network = "Network-A10PercRemoved" [file-open "Output_Visited_links_A10PercRemoved.csv"]
  if Load-Migration-Network = "Network-A20PercRemoved" [file-open "Output_Visited_links_A20PercRemoved.csv"]
  if Load-Migration-Network = "Network-A30PercRemoved" [file-open "Output_Visited_links_A30PercRemoved.csv"]
  if Load-Migration-Network = "Network-A40PercRemoved" [file-open "Output_Visited_links_A40PercRemoved.csv"]
  if Load-Migration-Network = "Network-A50PercRemoved" [file-open "Output_Visited_links_A50PercRemoved.csv"]

  ask birds with [current-location-node != target-location-node]
    [file-type (word behaviorspace-run-number ",")
    file-type (word (ticks + 1) ",")
     file-type (word self ",")
     file-type (word [node-id] of current-location-node ",")
     file-print(word [node-id] of target-location-node ",")]
  file-close
end
@#$#@#$#@
GRAPHICS-WINDOW
644
10
1453
820
-1
-1
7.931
1
10
1
1
1
0
0
0
1
-50
50
-50
50
1
1
1
ticks
30.0

SWITCH
0
10
129
43
Hide-Links?
Hide-Links?
0
1
-1000

SWITCH
0
45
129
78
Fly-Trail?
Fly-Trail?
1
1
-1000

SWITCH
133
45
310
78
Save-R0?
Save-R0?
1
1
-1000

CHOOSER
317
59
457
104
Node-Label
Node-Label
"Node-ID" "Node-Area" "Node-Country" "Node-Location" "Node-Area-Trend" "Node-Area-Change"
3

BUTTON
321
159
409
219
setup
setup
NIL
1
T
OBSERVER
NIL
NIL
NIL
NIL
1

BUTTON
321
223
409
282
Go
go
NIL
1
T
OBSERVER
NIL
NIL
NIL
NIL
1

BUTTON
321
286
409
345
Go
go
T
1
T
OBSERVER
NIL
NIL
NIL
NIL
1

CHOOSER
318
110
497
155
Load-Migration-Network
Load-Migration-Network
"Network-Autumn-Complete" "Network-A5PercRemoved" "Network-A10PercRemoved" "Network-A20PercRemoved" "Network-A30PercRemoved" "Network-A40PercRemoved" "Network-A50PercRemoved"
0

SLIDER
0
81
160
114
Number-of-Stops
Number-of-Stops
1
10
2.1
0.1
1
NIL
HORIZONTAL

SLIDER
0
189
162
222
Body-Mass-SD
Body-Mass-SD
50
500
215.0
5
1
NIL
HORIZONTAL

SLIDER
0
153
161
186
Mean-Body-Mass
Mean-Body-Mass
2000
3000
2075.0
5
1
NIL
HORIZONTAL

SLIDER
0
224
162
257
Migration-Body-Mass-Threshold
Migration-Body-Mass-Threshold
0
1
0.15
0.01
1
NIL
HORIZONTAL

INPUTBOX
164
209
313
269
Body-Mass-Accumulate-Rate
24.6
1
0
Number

INPUTBOX
164
146
313
206
Body-Mass-Comsume-Rate
0.09
1
0
Number

SLIDER
2
296
160
329
beta
beta
0
1
0.14
0.01
1
NIL
HORIZONTAL

SLIDER
2
331
161
364
Initial-Infected-Ratio
Initial-Infected-Ratio
0
1
0.01
0.01
1
NIL
HORIZONTAL

SLIDER
2
367
161
400
Virus-Decaying-Rate
Virus-Decaying-Rate
0
1
0.03
0.01
1
NIL
HORIZONTAL

SLIDER
2
403
162
436
Initial-Virus-in-Environment
Initial-Virus-in-Environment
0
1000
0.0
10
1
NIL
HORIZONTAL

PLOT
0
489
200
639
Node_Local_R0
NIL
NIL
0.0
50.0
0.0
5.0
true
false
"" ""
PENS
"node 1" 1.0 0 -16777216 true "" "plot [node-local-R0] of one-of nodes with [node-id = \"1\"]"
"node 3" 1.0 0 -7500403 true "" "plot [node-local-R0] of one-of nodes with [node-id = \"3\"]"
"node 40" 1.0 0 -2674135 true "" "plot [node-local-R0] of one-of nodes with [node-id = \"40\"]"
"node 62" 1.0 0 -955883 true "" "plot [node-local-R0] of one-of nodes with [node-id = \"62\"]"
"node 70" 1.0 0 -6459832 true "" "plot [node-local-R0] of one-of nodes with [node-id = \"70\"]"
"node 86" 1.0 0 -1184463 true "" "plot [node-local-R0] of one-of nodes with [node-id = \"86\"]"
"node 98" 1.0 0 -10899396 true "" "plot [node-local-R0] of one-of nodes with [node-id = \"98\"]"

PLOT
202
489
402
639
Node_Local_R0_Direct
NIL
NIL
0.0
50.0
0.0
5.0
true
false
"" ""
PENS
"node 1" 1.0 0 -16777216 true "" "plot [node-local-R0-contact] of one-of nodes with [node-id = \"1\"]"
"node 3" 1.0 0 -7500403 true "" "plot [node-local-R0-contact] of one-of nodes with [node-id = \"3\"]"
"node 40" 1.0 0 -2674135 true "" "plot [node-local-R0-contact] of one-of nodes with [node-id = \"3\"]"
"node 62" 1.0 0 -955883 true "" "plot [node-local-R0-contact] of one-of nodes with [node-id = \"62\"]"
"node 70" 1.0 0 -6459832 true "" "plot [node-local-R0-contact] of one-of nodes with [node-id = \"70\"]"
"node 86" 1.0 0 -1184463 true "" "plot [node-local-R0-contact] of one-of nodes with [node-id = \"86\"]"
"node 98" 1.0 0 -10899396 true "" "plot [node-local-R0-contact] of one-of nodes with [node-id = \"98\"]"

PLOT
0
643
200
793
Infection Dynamic
Days
Prevalence in %
0.0
50.0
0.0
1.0
true
false
"" ""
PENS
"Infection" 1.0 0 -2674135 true "" "plot %Infection"
"Immune" 1.0 0 -7500403 true "" "plot %Immune"
"Cumulation" 1.0 0 -817084 true "" "plot %CumulativeInfection"
"Juvenile" 1.0 0 -5509967 true "" "plot %JuvenileInfection  \n "
"Adult" 1.0 0 -15040220 true "" "plot %AdultInfection"

PLOT
202
643
402
793
direct-vs-environment
NIL
NIL
0.0
50.0
0.0
10000.0
true
false
"" ""
PENS
"direct" 1.0 0 -2064490 true "" "plot count birds with [infection-route = 1]"
"environment" 1.0 0 -955883 true "" "plot count birds with [infection-route = 2]"
"total" 1.0 0 -16777216 true "" "plot (count birds with [infection-route = 1] + count birds with [infection-route = 2])"

SLIDER
2
438
162
471
Infection-Duration
Infection-Duration
1
15
7.0
1
1
NIL
HORIZONTAL

SLIDER
166
439
347
472
direction-synchronization
direction-synchronization
0
30
10.0
1
1
NIL
HORIZONTAL

CHOOSER
317
10
457
55
Show-Route/Spreading
Show-Route/Spreading
"Show-Route" "Show-Spreading"
0

INPUTBOX
164
273
313
333
Population-Size
10000.0
1
0
Number

INPUTBOX
164
82
313
142
random-migrate-probability
0.0
1
0
Number

INPUTBOX
164
336
311
396
Flying-Speed
526.0
1
0
Number

PLOT
404
489
604
639
N_stopovers
days
N_stopovers
0.0
50.0
0.0
5.0
true
false
"" ""
PENS
"default" 1.0 0 -16777216 true "" "plot mean [length visited] of birds"
"pen-1" 1.0 0 -7500403 true "" "plot standard-deviation [length visited] of birds"
"pen-2" 1.0 0 -8330359 true "" "plot median [length visited] of birds"

SLIDER
0
117
161
150
Number-of-StopsSD
Number-of-StopsSD
0
5
0.8
0.1
1
NIL
HORIZONTAL

PLOT
405
643
605
793
not-flying-days
days
days
1.0
100.0
1.0
100.0
true
false
"" ""
PENS
"not-flying-days" 1.0 0 -955883 true "" "plot ticks - mean [day-not-flying] of birds"

SWITCH
133
10
311
43
Save-Visited-Links?
Save-Visited-Links?
0
1
-1000

SLIDER
0
260
162
293
juvenile-ratio
juvenile-ratio
0
1
0.0
0.05
1
NIL
HORIZONTAL

@#$#@#$#@
## WHAT IS IT?

(a general understanding of what the model is trying to show or explain)

## HOW IT WORKS

(what rules the agents use to create the overall behavior of the model)

## HOW TO USE IT

(how to use the model, including a description of each of the items in the Interface tab)

## THINGS TO NOTICE

(suggested things for the user to notice while running the model)

## THINGS TO TRY

(suggested things for the user to try to do (move sliders, switches, etc.) with the model)

## EXTENDING THE MODEL

(suggested things to add or change in the Code tab to make the model more complicated, detailed, accurate, etc.)

## NETLOGO FEATURES

(interesting or unusual features of NetLogo that the model uses, particularly in the Code tab; or where workarounds were needed for missing features)

## RELATED MODELS

(models in the NetLogo Models Library and elsewhere which are of related interest)

## CREDITS AND REFERENCES

(a reference to the model's URL on the web if it has one, as well as any other necessary credits, citations, and links)
@#$#@#$#@
default
true
0
Polygon -7500403 true true 150 5 40 250 150 205 260 250

airplane
true
0
Polygon -7500403 true true 150 0 135 15 120 60 120 105 15 165 15 195 120 180 135 240 105 270 120 285 150 270 180 285 210 270 165 240 180 180 285 195 285 165 180 105 180 60 165 15

arrow
true
0
Polygon -7500403 true true 150 0 0 150 105 150 105 293 195 293 195 150 300 150

bird 2
false
0
Polygon -7500403 true true 2 6 2 39 270 298 297 298 299 271 187 160 279 75 276 22 100 67 31 0

box
false
0
Polygon -7500403 true true 150 285 285 225 285 75 150 135
Polygon -7500403 true true 150 135 15 75 150 15 285 75
Polygon -7500403 true true 15 75 15 225 150 285 150 135
Line -16777216 false 150 285 150 135
Line -16777216 false 150 135 15 75
Line -16777216 false 150 135 285 75

bug
true
0
Circle -7500403 true true 96 182 108
Circle -7500403 true true 110 127 80
Circle -7500403 true true 110 75 80
Line -7500403 true 150 100 80 30
Line -7500403 true 150 100 220 30

butterfly
true
0
Polygon -7500403 true true 150 165 209 199 225 225 225 255 195 270 165 255 150 240
Polygon -7500403 true true 150 165 89 198 75 225 75 255 105 270 135 255 150 240
Polygon -7500403 true true 139 148 100 105 55 90 25 90 10 105 10 135 25 180 40 195 85 194 139 163
Polygon -7500403 true true 162 150 200 105 245 90 275 90 290 105 290 135 275 180 260 195 215 195 162 165
Polygon -16777216 true false 150 255 135 225 120 150 135 120 150 105 165 120 180 150 165 225
Circle -16777216 true false 135 90 30
Line -16777216 false 150 105 195 60
Line -16777216 false 150 105 105 60

car
false
0
Polygon -7500403 true true 300 180 279 164 261 144 240 135 226 132 213 106 203 84 185 63 159 50 135 50 75 60 0 150 0 165 0 225 300 225 300 180
Circle -16777216 true false 180 180 90
Circle -16777216 true false 30 180 90
Polygon -16777216 true false 162 80 132 78 134 135 209 135 194 105 189 96 180 89
Circle -7500403 true true 47 195 58
Circle -7500403 true true 195 195 58

circle
false
0
Circle -7500403 true true 0 0 300

circle 2
false
0
Circle -7500403 true true 0 0 300
Circle -16777216 true false 30 30 240

cow
false
0
Polygon -7500403 true true 200 193 197 249 179 249 177 196 166 187 140 189 93 191 78 179 72 211 49 209 48 181 37 149 25 120 25 89 45 72 103 84 179 75 198 76 252 64 272 81 293 103 285 121 255 121 242 118 224 167
Polygon -7500403 true true 73 210 86 251 62 249 48 208
Polygon -7500403 true true 25 114 16 195 9 204 23 213 25 200 39 123

cylinder
false
0
Circle -7500403 true true 0 0 300

dot
false
0
Circle -7500403 true true 90 90 120

face happy
false
0
Circle -7500403 true true 8 8 285
Circle -16777216 true false 60 75 60
Circle -16777216 true false 180 75 60
Polygon -16777216 true false 150 255 90 239 62 213 47 191 67 179 90 203 109 218 150 225 192 218 210 203 227 181 251 194 236 217 212 240

face neutral
false
0
Circle -7500403 true true 8 7 285
Circle -16777216 true false 60 75 60
Circle -16777216 true false 180 75 60
Rectangle -16777216 true false 60 195 240 225

face sad
false
0
Circle -7500403 true true 8 8 285
Circle -16777216 true false 60 75 60
Circle -16777216 true false 180 75 60
Polygon -16777216 true false 150 168 90 184 62 210 47 232 67 244 90 220 109 205 150 198 192 205 210 220 227 242 251 229 236 206 212 183

fish
false
0
Polygon -1 true false 44 131 21 87 15 86 0 120 15 150 0 180 13 214 20 212 45 166
Polygon -1 true false 135 195 119 235 95 218 76 210 46 204 60 165
Polygon -1 true false 75 45 83 77 71 103 86 114 166 78 135 60
Polygon -7500403 true true 30 136 151 77 226 81 280 119 292 146 292 160 287 170 270 195 195 210 151 212 30 166
Circle -16777216 true false 215 106 30

flag
false
0
Rectangle -7500403 true true 60 15 75 300
Polygon -7500403 true true 90 150 270 90 90 30
Line -7500403 true 75 135 90 135
Line -7500403 true 75 45 90 45

flower
false
0
Polygon -10899396 true false 135 120 165 165 180 210 180 240 150 300 165 300 195 240 195 195 165 135
Circle -7500403 true true 85 132 38
Circle -7500403 true true 130 147 38
Circle -7500403 true true 192 85 38
Circle -7500403 true true 85 40 38
Circle -7500403 true true 177 40 38
Circle -7500403 true true 177 132 38
Circle -7500403 true true 70 85 38
Circle -7500403 true true 130 25 38
Circle -7500403 true true 96 51 108
Circle -16777216 true false 113 68 74
Polygon -10899396 true false 189 233 219 188 249 173 279 188 234 218
Polygon -10899396 true false 180 255 150 210 105 210 75 240 135 240

house
false
0
Rectangle -7500403 true true 45 120 255 285
Rectangle -16777216 true false 120 210 180 285
Polygon -7500403 true true 15 120 150 15 285 120
Line -16777216 false 30 120 270 120

leaf
false
0
Polygon -7500403 true true 150 210 135 195 120 210 60 210 30 195 60 180 60 165 15 135 30 120 15 105 40 104 45 90 60 90 90 105 105 120 120 120 105 60 120 60 135 30 150 15 165 30 180 60 195 60 180 120 195 120 210 105 240 90 255 90 263 104 285 105 270 120 285 135 240 165 240 180 270 195 240 210 180 210 165 195
Polygon -7500403 true true 135 195 135 240 120 255 105 255 105 285 135 285 165 240 165 195

line
true
0
Line -7500403 true 150 0 150 300

line half
true
0
Line -7500403 true 150 0 150 150

pentagon
false
0
Polygon -7500403 true true 150 15 15 120 60 285 240 285 285 120

person
false
0
Circle -7500403 true true 110 5 80
Polygon -7500403 true true 105 90 120 195 90 285 105 300 135 300 150 225 165 300 195 300 210 285 180 195 195 90
Rectangle -7500403 true true 127 79 172 94
Polygon -7500403 true true 195 90 240 150 225 180 165 105
Polygon -7500403 true true 105 90 60 150 75 180 135 105

plant
false
0
Rectangle -7500403 true true 135 90 165 300
Polygon -7500403 true true 135 255 90 210 45 195 75 255 135 285
Polygon -7500403 true true 165 255 210 210 255 195 225 255 165 285
Polygon -7500403 true true 135 180 90 135 45 120 75 180 135 210
Polygon -7500403 true true 165 180 165 210 225 180 255 120 210 135
Polygon -7500403 true true 135 105 90 60 45 45 75 105 135 135
Polygon -7500403 true true 165 105 165 135 225 105 255 45 210 60
Polygon -7500403 true true 135 90 120 45 150 15 180 45 165 90

sheep
false
15
Circle -1 true true 203 65 88
Circle -1 true true 70 65 162
Circle -1 true true 150 105 120
Polygon -7500403 true false 218 120 240 165 255 165 278 120
Circle -7500403 true false 214 72 67
Rectangle -1 true true 164 223 179 298
Polygon -1 true true 45 285 30 285 30 240 15 195 45 210
Circle -1 true true 3 83 150
Rectangle -1 true true 65 221 80 296
Polygon -1 true true 195 285 210 285 210 240 240 210 195 210
Polygon -7500403 true false 276 85 285 105 302 99 294 83
Polygon -7500403 true false 219 85 210 105 193 99 201 83

square
false
0
Rectangle -7500403 true true 30 30 270 270

square 2
false
0
Rectangle -7500403 true true 30 30 270 270
Rectangle -16777216 true false 60 60 240 240

star
false
0
Polygon -7500403 true true 151 1 185 108 298 108 207 175 242 282 151 216 59 282 94 175 3 108 116 108

target
false
0
Circle -7500403 true true 0 0 300
Circle -16777216 true false 30 30 240
Circle -7500403 true true 60 60 180
Circle -16777216 true false 90 90 120
Circle -7500403 true true 120 120 60

tree
false
0
Circle -7500403 true true 118 3 94
Rectangle -6459832 true false 120 195 180 300
Circle -7500403 true true 65 21 108
Circle -7500403 true true 116 41 127
Circle -7500403 true true 45 90 120
Circle -7500403 true true 104 74 152

triangle
false
0
Polygon -7500403 true true 150 30 15 255 285 255

triangle 2
false
0
Polygon -7500403 true true 150 30 15 255 285 255
Polygon -16777216 true false 151 99 225 223 75 224

truck
false
0
Rectangle -7500403 true true 4 45 195 187
Polygon -7500403 true true 296 193 296 150 259 134 244 104 208 104 207 194
Rectangle -1 true false 195 60 195 105
Polygon -16777216 true false 238 112 252 141 219 141 218 112
Circle -16777216 true false 234 174 42
Rectangle -7500403 true true 181 185 214 194
Circle -16777216 true false 144 174 42
Circle -16777216 true false 24 174 42
Circle -7500403 false true 24 174 42
Circle -7500403 false true 144 174 42
Circle -7500403 false true 234 174 42

turtle
true
0
Polygon -10899396 true false 215 204 240 233 246 254 228 266 215 252 193 210
Polygon -10899396 true false 195 90 225 75 245 75 260 89 269 108 261 124 240 105 225 105 210 105
Polygon -10899396 true false 105 90 75 75 55 75 40 89 31 108 39 124 60 105 75 105 90 105
Polygon -10899396 true false 132 85 134 64 107 51 108 17 150 2 192 18 192 52 169 65 172 87
Polygon -10899396 true false 85 204 60 233 54 254 72 266 85 252 107 210
Polygon -7500403 true true 119 75 179 75 209 101 224 135 220 225 175 261 128 261 81 224 74 135 88 99

wheel
false
0
Circle -7500403 true true 3 3 294
Circle -16777216 true false 30 30 240
Line -7500403 true 150 285 150 15
Line -7500403 true 15 150 285 150
Circle -7500403 true true 120 120 60
Line -7500403 true 216 40 79 269
Line -7500403 true 40 84 269 221
Line -7500403 true 40 216 269 79
Line -7500403 true 84 40 221 269

wolf
false
0
Polygon -16777216 true false 253 133 245 131 245 133
Polygon -7500403 true true 2 194 13 197 30 191 38 193 38 205 20 226 20 257 27 265 38 266 40 260 31 253 31 230 60 206 68 198 75 209 66 228 65 243 82 261 84 268 100 267 103 261 77 239 79 231 100 207 98 196 119 201 143 202 160 195 166 210 172 213 173 238 167 251 160 248 154 265 169 264 178 247 186 240 198 260 200 271 217 271 219 262 207 258 195 230 192 198 210 184 227 164 242 144 259 145 284 151 277 141 293 140 299 134 297 127 273 119 270 105
Polygon -7500403 true true -1 195 14 180 36 166 40 153 53 140 82 131 134 133 159 126 188 115 227 108 236 102 238 98 268 86 269 92 281 87 269 103 269 113

x
false
0
Polygon -7500403 true true 270 75 225 30 30 225 75 270
Polygon -7500403 true true 30 75 75 30 270 225 225 270
@#$#@#$#@
NetLogo 6.1.1
@#$#@#$#@
@#$#@#$#@
@#$#@#$#@
<experiments>
  <experiment name="Fall_AComplete" repetitions="1000" runMetricsEveryStep="true">
    <setup>setup</setup>
    <go>go</go>
    <metric>count birds with [infected?]</metric>
    <metric>count birds with [infected? and juvenile?]</metric>
    <metric>count birds with [infected? and adult?]</metric>
    <metric>count birds with [susceptible?]</metric>
    <metric>count birds with [infection-route = 1]</metric>
    <metric>count birds with [infection-route = 2]</metric>
    <metric>[node-birds-aggregation-infected] of one-of nodes with [node-id = "1"]</metric>
    <metric>[node-birds-aggregation-infected] of one-of nodes with [node-id = "2"]</metric>
    <metric>[node-birds-aggregation-infected] of one-of nodes with [node-id = "3"]</metric>
    <metric>[node-birds-aggregation-infected] of one-of nodes with [node-id = "4"]</metric>
    <metric>[node-birds-aggregation-infected] of one-of nodes with [node-id = "5"]</metric>
    <metric>[node-birds-aggregation-infected] of one-of nodes with [node-id = "6"]</metric>
    <metric>[node-birds-aggregation-infected] of one-of nodes with [node-id = "7"]</metric>
    <metric>[node-birds-aggregation-infected] of one-of nodes with [node-id = "8"]</metric>
    <metric>[node-birds-aggregation-infected] of one-of nodes with [node-id = "9"]</metric>
    <metric>[node-birds-aggregation-infected] of one-of nodes with [node-id = "10"]</metric>
    <metric>[node-birds-aggregation-infected] of one-of nodes with [node-id = "11"]</metric>
    <metric>[node-birds-aggregation-infected] of one-of nodes with [node-id = "12"]</metric>
    <metric>[node-birds-aggregation-infected] of one-of nodes with [node-id = "13"]</metric>
    <metric>[node-birds-aggregation-infected] of one-of nodes with [node-id = "14"]</metric>
    <metric>[node-birds-aggregation-infected] of one-of nodes with [node-id = "15"]</metric>
    <metric>[node-birds-aggregation-infected] of one-of nodes with [node-id = "16"]</metric>
    <metric>[node-birds-aggregation-infected] of one-of nodes with [node-id = "17"]</metric>
    <metric>[node-birds-aggregation-infected] of one-of nodes with [node-id = "18"]</metric>
    <metric>[node-birds-aggregation-infected] of one-of nodes with [node-id = "19"]</metric>
    <metric>[node-birds-aggregation-infected] of one-of nodes with [node-id = "20"]</metric>
    <metric>[node-birds-aggregation-infected] of one-of nodes with [node-id = "21"]</metric>
    <metric>[node-birds-aggregation-infected] of one-of nodes with [node-id = "22"]</metric>
    <metric>[node-birds-aggregation-infected] of one-of nodes with [node-id = "23"]</metric>
    <metric>[node-birds-aggregation-infected] of one-of nodes with [node-id = "24"]</metric>
    <metric>[node-birds-aggregation-infected] of one-of nodes with [node-id = "25"]</metric>
    <metric>[node-birds-aggregation-infected] of one-of nodes with [node-id = "26"]</metric>
    <metric>[node-birds-aggregation-infected] of one-of nodes with [node-id = "27"]</metric>
    <metric>[node-birds-aggregation-infected] of one-of nodes with [node-id = "28"]</metric>
    <metric>[node-birds-aggregation-infected] of one-of nodes with [node-id = "29"]</metric>
    <metric>[node-birds-aggregation-infected] of one-of nodes with [node-id = "30"]</metric>
    <metric>[node-birds-aggregation-infected] of one-of nodes with [node-id = "31"]</metric>
    <metric>[node-birds-aggregation-infected] of one-of nodes with [node-id = "32"]</metric>
    <metric>[node-birds-aggregation-infected] of one-of nodes with [node-id = "33"]</metric>
    <metric>[node-birds-aggregation-infected] of one-of nodes with [node-id = "34"]</metric>
    <metric>[node-birds-aggregation-infected] of one-of nodes with [node-id = "35"]</metric>
    <metric>[node-birds-aggregation-infected] of one-of nodes with [node-id = "36"]</metric>
    <metric>[node-birds-aggregation-infected] of one-of nodes with [node-id = "37"]</metric>
    <metric>[node-birds-aggregation-infected] of one-of nodes with [node-id = "38"]</metric>
    <metric>[node-birds-aggregation-infected] of one-of nodes with [node-id = "39"]</metric>
    <metric>[node-birds-aggregation-infected] of one-of nodes with [node-id = "40"]</metric>
    <metric>[node-birds-aggregation-infected] of one-of nodes with [node-id = "41"]</metric>
    <metric>[node-birds-aggregation-infected] of one-of nodes with [node-id = "42"]</metric>
    <metric>[node-birds-aggregation-infected] of one-of nodes with [node-id = "43"]</metric>
    <metric>[node-birds-aggregation-infected] of one-of nodes with [node-id = "44"]</metric>
    <metric>[node-birds-aggregation-infected] of one-of nodes with [node-id = "45"]</metric>
    <metric>[node-birds-aggregation-infected] of one-of nodes with [node-id = "46"]</metric>
    <metric>[node-birds-aggregation-infected] of one-of nodes with [node-id = "47"]</metric>
    <metric>[node-birds-aggregation-infected] of one-of nodes with [node-id = "48"]</metric>
    <metric>[node-birds-aggregation-infected] of one-of nodes with [node-id = "49"]</metric>
    <metric>[node-birds-aggregation-infected] of one-of nodes with [node-id = "50"]</metric>
    <metric>[node-birds-aggregation-infected] of one-of nodes with [node-id = "51"]</metric>
    <metric>[node-birds-aggregation-infected] of one-of nodes with [node-id = "52"]</metric>
    <metric>[node-birds-aggregation-infected] of one-of nodes with [node-id = "53"]</metric>
    <metric>[node-birds-aggregation-infected] of one-of nodes with [node-id = "54"]</metric>
    <metric>[node-birds-aggregation-infected] of one-of nodes with [node-id = "55"]</metric>
    <metric>[node-birds-aggregation-infected] of one-of nodes with [node-id = "56"]</metric>
    <metric>[node-birds-aggregation-infected] of one-of nodes with [node-id = "57"]</metric>
    <metric>[node-birds-aggregation-infected] of one-of nodes with [node-id = "58"]</metric>
    <metric>[node-birds-aggregation-infected] of one-of nodes with [node-id = "59"]</metric>
    <metric>[node-birds-aggregation-infected] of one-of nodes with [node-id = "60"]</metric>
    <metric>[node-birds-aggregation-infected] of one-of nodes with [node-id = "61"]</metric>
    <metric>[node-birds-aggregation-infected] of one-of nodes with [node-id = "62"]</metric>
    <metric>[node-birds-aggregation-infected] of one-of nodes with [node-id = "63"]</metric>
    <metric>[node-birds-aggregation-infected] of one-of nodes with [node-id = "64"]</metric>
    <metric>[node-birds-aggregation-infected] of one-of nodes with [node-id = "65"]</metric>
    <metric>[node-birds-aggregation-infected] of one-of nodes with [node-id = "66"]</metric>
    <metric>[node-birds-aggregation-infected] of one-of nodes with [node-id = "67"]</metric>
    <metric>[node-birds-aggregation-infected] of one-of nodes with [node-id = "68"]</metric>
    <metric>[node-birds-aggregation-infected] of one-of nodes with [node-id = "69"]</metric>
    <metric>[node-birds-aggregation-infected] of one-of nodes with [node-id = "70"]</metric>
    <metric>[node-birds-aggregation-infected] of one-of nodes with [node-id = "71"]</metric>
    <metric>[node-birds-aggregation-infected] of one-of nodes with [node-id = "72"]</metric>
    <metric>[node-birds-aggregation-infected] of one-of nodes with [node-id = "73"]</metric>
    <metric>[node-birds-aggregation-infected] of one-of nodes with [node-id = "74"]</metric>
    <metric>[node-birds-aggregation-infected] of one-of nodes with [node-id = "75"]</metric>
    <metric>[node-birds-aggregation-infected] of one-of nodes with [node-id = "76"]</metric>
    <metric>[node-birds-aggregation-infected] of one-of nodes with [node-id = "77"]</metric>
    <metric>[node-birds-aggregation-infected] of one-of nodes with [node-id = "78"]</metric>
    <metric>[node-birds-aggregation-infected] of one-of nodes with [node-id = "79"]</metric>
    <metric>[node-birds-aggregation-infected] of one-of nodes with [node-id = "80"]</metric>
    <metric>[node-birds-aggregation-infected] of one-of nodes with [node-id = "81"]</metric>
    <metric>[node-birds-aggregation-infected] of one-of nodes with [node-id = "82"]</metric>
    <metric>[node-birds-aggregation-infected] of one-of nodes with [node-id = "83"]</metric>
    <metric>[node-birds-aggregation-infected] of one-of nodes with [node-id = "84"]</metric>
    <metric>[node-birds-aggregation-infected] of one-of nodes with [node-id = "85"]</metric>
    <metric>[node-birds-aggregation-infected] of one-of nodes with [node-id = "86"]</metric>
    <metric>[node-birds-aggregation-infected] of one-of nodes with [node-id = "87"]</metric>
    <metric>[node-birds-aggregation-infected] of one-of nodes with [node-id = "88"]</metric>
    <metric>[node-birds-aggregation-infected] of one-of nodes with [node-id = "89"]</metric>
    <metric>[node-birds-aggregation-infected] of one-of nodes with [node-id = "90"]</metric>
    <metric>[node-birds-aggregation-infected] of one-of nodes with [node-id = "91"]</metric>
    <metric>[node-birds-aggregation-infected] of one-of nodes with [node-id = "92"]</metric>
    <metric>[node-birds-aggregation-infected] of one-of nodes with [node-id = "93"]</metric>
    <metric>[node-birds-aggregation-infected] of one-of nodes with [node-id = "94"]</metric>
    <metric>[node-birds-aggregation-infected] of one-of nodes with [node-id = "95"]</metric>
    <metric>[node-birds-aggregation-infected] of one-of nodes with [node-id = "96"]</metric>
    <metric>[node-birds-aggregation-infected] of one-of nodes with [node-id = "97"]</metric>
    <metric>[node-birds-aggregation-infected] of one-of nodes with [node-id = "98"]</metric>
    <metric>[node-birds-aggregation] of one-of nodes with [node-id = "1"]</metric>
    <metric>[node-birds-aggregation] of one-of nodes with [node-id = "2"]</metric>
    <metric>[node-birds-aggregation] of one-of nodes with [node-id = "3"]</metric>
    <metric>[node-birds-aggregation] of one-of nodes with [node-id = "4"]</metric>
    <metric>[node-birds-aggregation] of one-of nodes with [node-id = "5"]</metric>
    <metric>[node-birds-aggregation] of one-of nodes with [node-id = "6"]</metric>
    <metric>[node-birds-aggregation] of one-of nodes with [node-id = "7"]</metric>
    <metric>[node-birds-aggregation] of one-of nodes with [node-id = "8"]</metric>
    <metric>[node-birds-aggregation] of one-of nodes with [node-id = "9"]</metric>
    <metric>[node-birds-aggregation] of one-of nodes with [node-id = "10"]</metric>
    <metric>[node-birds-aggregation] of one-of nodes with [node-id = "11"]</metric>
    <metric>[node-birds-aggregation] of one-of nodes with [node-id = "12"]</metric>
    <metric>[node-birds-aggregation] of one-of nodes with [node-id = "13"]</metric>
    <metric>[node-birds-aggregation] of one-of nodes with [node-id = "14"]</metric>
    <metric>[node-birds-aggregation] of one-of nodes with [node-id = "15"]</metric>
    <metric>[node-birds-aggregation] of one-of nodes with [node-id = "16"]</metric>
    <metric>[node-birds-aggregation] of one-of nodes with [node-id = "17"]</metric>
    <metric>[node-birds-aggregation] of one-of nodes with [node-id = "18"]</metric>
    <metric>[node-birds-aggregation] of one-of nodes with [node-id = "19"]</metric>
    <metric>[node-birds-aggregation] of one-of nodes with [node-id = "20"]</metric>
    <metric>[node-birds-aggregation] of one-of nodes with [node-id = "21"]</metric>
    <metric>[node-birds-aggregation] of one-of nodes with [node-id = "22"]</metric>
    <metric>[node-birds-aggregation] of one-of nodes with [node-id = "23"]</metric>
    <metric>[node-birds-aggregation] of one-of nodes with [node-id = "24"]</metric>
    <metric>[node-birds-aggregation] of one-of nodes with [node-id = "25"]</metric>
    <metric>[node-birds-aggregation] of one-of nodes with [node-id = "26"]</metric>
    <metric>[node-birds-aggregation] of one-of nodes with [node-id = "27"]</metric>
    <metric>[node-birds-aggregation] of one-of nodes with [node-id = "28"]</metric>
    <metric>[node-birds-aggregation] of one-of nodes with [node-id = "29"]</metric>
    <metric>[node-birds-aggregation] of one-of nodes with [node-id = "30"]</metric>
    <metric>[node-birds-aggregation] of one-of nodes with [node-id = "31"]</metric>
    <metric>[node-birds-aggregation] of one-of nodes with [node-id = "32"]</metric>
    <metric>[node-birds-aggregation] of one-of nodes with [node-id = "33"]</metric>
    <metric>[node-birds-aggregation] of one-of nodes with [node-id = "34"]</metric>
    <metric>[node-birds-aggregation] of one-of nodes with [node-id = "35"]</metric>
    <metric>[node-birds-aggregation] of one-of nodes with [node-id = "36"]</metric>
    <metric>[node-birds-aggregation] of one-of nodes with [node-id = "37"]</metric>
    <metric>[node-birds-aggregation] of one-of nodes with [node-id = "38"]</metric>
    <metric>[node-birds-aggregation] of one-of nodes with [node-id = "39"]</metric>
    <metric>[node-birds-aggregation] of one-of nodes with [node-id = "40"]</metric>
    <metric>[node-birds-aggregation] of one-of nodes with [node-id = "41"]</metric>
    <metric>[node-birds-aggregation] of one-of nodes with [node-id = "42"]</metric>
    <metric>[node-birds-aggregation] of one-of nodes with [node-id = "43"]</metric>
    <metric>[node-birds-aggregation] of one-of nodes with [node-id = "44"]</metric>
    <metric>[node-birds-aggregation] of one-of nodes with [node-id = "45"]</metric>
    <metric>[node-birds-aggregation] of one-of nodes with [node-id = "46"]</metric>
    <metric>[node-birds-aggregation] of one-of nodes with [node-id = "47"]</metric>
    <metric>[node-birds-aggregation] of one-of nodes with [node-id = "48"]</metric>
    <metric>[node-birds-aggregation] of one-of nodes with [node-id = "49"]</metric>
    <metric>[node-birds-aggregation] of one-of nodes with [node-id = "50"]</metric>
    <metric>[node-birds-aggregation] of one-of nodes with [node-id = "51"]</metric>
    <metric>[node-birds-aggregation] of one-of nodes with [node-id = "52"]</metric>
    <metric>[node-birds-aggregation] of one-of nodes with [node-id = "53"]</metric>
    <metric>[node-birds-aggregation] of one-of nodes with [node-id = "54"]</metric>
    <metric>[node-birds-aggregation] of one-of nodes with [node-id = "55"]</metric>
    <metric>[node-birds-aggregation] of one-of nodes with [node-id = "56"]</metric>
    <metric>[node-birds-aggregation] of one-of nodes with [node-id = "57"]</metric>
    <metric>[node-birds-aggregation] of one-of nodes with [node-id = "58"]</metric>
    <metric>[node-birds-aggregation] of one-of nodes with [node-id = "59"]</metric>
    <metric>[node-birds-aggregation] of one-of nodes with [node-id = "60"]</metric>
    <metric>[node-birds-aggregation] of one-of nodes with [node-id = "61"]</metric>
    <metric>[node-birds-aggregation] of one-of nodes with [node-id = "62"]</metric>
    <metric>[node-birds-aggregation] of one-of nodes with [node-id = "63"]</metric>
    <metric>[node-birds-aggregation] of one-of nodes with [node-id = "64"]</metric>
    <metric>[node-birds-aggregation] of one-of nodes with [node-id = "65"]</metric>
    <metric>[node-birds-aggregation] of one-of nodes with [node-id = "66"]</metric>
    <metric>[node-birds-aggregation] of one-of nodes with [node-id = "67"]</metric>
    <metric>[node-birds-aggregation] of one-of nodes with [node-id = "68"]</metric>
    <metric>[node-birds-aggregation] of one-of nodes with [node-id = "69"]</metric>
    <metric>[node-birds-aggregation] of one-of nodes with [node-id = "70"]</metric>
    <metric>[node-birds-aggregation] of one-of nodes with [node-id = "71"]</metric>
    <metric>[node-birds-aggregation] of one-of nodes with [node-id = "72"]</metric>
    <metric>[node-birds-aggregation] of one-of nodes with [node-id = "73"]</metric>
    <metric>[node-birds-aggregation] of one-of nodes with [node-id = "74"]</metric>
    <metric>[node-birds-aggregation] of one-of nodes with [node-id = "75"]</metric>
    <metric>[node-birds-aggregation] of one-of nodes with [node-id = "76"]</metric>
    <metric>[node-birds-aggregation] of one-of nodes with [node-id = "77"]</metric>
    <metric>[node-birds-aggregation] of one-of nodes with [node-id = "78"]</metric>
    <metric>[node-birds-aggregation] of one-of nodes with [node-id = "79"]</metric>
    <metric>[node-birds-aggregation] of one-of nodes with [node-id = "80"]</metric>
    <metric>[node-birds-aggregation] of one-of nodes with [node-id = "81"]</metric>
    <metric>[node-birds-aggregation] of one-of nodes with [node-id = "82"]</metric>
    <metric>[node-birds-aggregation] of one-of nodes with [node-id = "83"]</metric>
    <metric>[node-birds-aggregation] of one-of nodes with [node-id = "84"]</metric>
    <metric>[node-birds-aggregation] of one-of nodes with [node-id = "85"]</metric>
    <metric>[node-birds-aggregation] of one-of nodes with [node-id = "86"]</metric>
    <metric>[node-birds-aggregation] of one-of nodes with [node-id = "87"]</metric>
    <metric>[node-birds-aggregation] of one-of nodes with [node-id = "88"]</metric>
    <metric>[node-birds-aggregation] of one-of nodes with [node-id = "89"]</metric>
    <metric>[node-birds-aggregation] of one-of nodes with [node-id = "90"]</metric>
    <metric>[node-birds-aggregation] of one-of nodes with [node-id = "91"]</metric>
    <metric>[node-birds-aggregation] of one-of nodes with [node-id = "92"]</metric>
    <metric>[node-birds-aggregation] of one-of nodes with [node-id = "93"]</metric>
    <metric>[node-birds-aggregation] of one-of nodes with [node-id = "94"]</metric>
    <metric>[node-birds-aggregation] of one-of nodes with [node-id = "95"]</metric>
    <metric>[node-birds-aggregation] of one-of nodes with [node-id = "96"]</metric>
    <metric>[node-birds-aggregation] of one-of nodes with [node-id = "97"]</metric>
    <metric>[node-birds-aggregation] of one-of nodes with [node-id = "98"]</metric>
    <metric>[node-birds-aggregation-susceptible] of one-of nodes with [node-id = "1"]</metric>
    <metric>[node-birds-aggregation-susceptible] of one-of nodes with [node-id = "2"]</metric>
    <metric>[node-birds-aggregation-susceptible] of one-of nodes with [node-id = "3"]</metric>
    <metric>[node-birds-aggregation-susceptible] of one-of nodes with [node-id = "4"]</metric>
    <metric>[node-birds-aggregation-susceptible] of one-of nodes with [node-id = "5"]</metric>
    <metric>[node-birds-aggregation-susceptible] of one-of nodes with [node-id = "6"]</metric>
    <metric>[node-birds-aggregation-susceptible] of one-of nodes with [node-id = "7"]</metric>
    <metric>[node-birds-aggregation-susceptible] of one-of nodes with [node-id = "8"]</metric>
    <metric>[node-birds-aggregation-susceptible] of one-of nodes with [node-id = "9"]</metric>
    <metric>[node-birds-aggregation-susceptible] of one-of nodes with [node-id = "10"]</metric>
    <metric>[node-birds-aggregation-susceptible] of one-of nodes with [node-id = "11"]</metric>
    <metric>[node-birds-aggregation-susceptible] of one-of nodes with [node-id = "12"]</metric>
    <metric>[node-birds-aggregation-susceptible] of one-of nodes with [node-id = "13"]</metric>
    <metric>[node-birds-aggregation-susceptible] of one-of nodes with [node-id = "14"]</metric>
    <metric>[node-birds-aggregation-susceptible] of one-of nodes with [node-id = "15"]</metric>
    <metric>[node-birds-aggregation-susceptible] of one-of nodes with [node-id = "16"]</metric>
    <metric>[node-birds-aggregation-susceptible] of one-of nodes with [node-id = "17"]</metric>
    <metric>[node-birds-aggregation-susceptible] of one-of nodes with [node-id = "18"]</metric>
    <metric>[node-birds-aggregation-susceptible] of one-of nodes with [node-id = "19"]</metric>
    <metric>[node-birds-aggregation-susceptible] of one-of nodes with [node-id = "20"]</metric>
    <metric>[node-birds-aggregation-susceptible] of one-of nodes with [node-id = "21"]</metric>
    <metric>[node-birds-aggregation-susceptible] of one-of nodes with [node-id = "22"]</metric>
    <metric>[node-birds-aggregation-susceptible] of one-of nodes with [node-id = "23"]</metric>
    <metric>[node-birds-aggregation-susceptible] of one-of nodes with [node-id = "24"]</metric>
    <metric>[node-birds-aggregation-susceptible] of one-of nodes with [node-id = "25"]</metric>
    <metric>[node-birds-aggregation-susceptible] of one-of nodes with [node-id = "26"]</metric>
    <metric>[node-birds-aggregation-susceptible] of one-of nodes with [node-id = "27"]</metric>
    <metric>[node-birds-aggregation-susceptible] of one-of nodes with [node-id = "28"]</metric>
    <metric>[node-birds-aggregation-susceptible] of one-of nodes with [node-id = "29"]</metric>
    <metric>[node-birds-aggregation-susceptible] of one-of nodes with [node-id = "30"]</metric>
    <metric>[node-birds-aggregation-susceptible] of one-of nodes with [node-id = "31"]</metric>
    <metric>[node-birds-aggregation-susceptible] of one-of nodes with [node-id = "32"]</metric>
    <metric>[node-birds-aggregation-susceptible] of one-of nodes with [node-id = "33"]</metric>
    <metric>[node-birds-aggregation-susceptible] of one-of nodes with [node-id = "34"]</metric>
    <metric>[node-birds-aggregation-susceptible] of one-of nodes with [node-id = "35"]</metric>
    <metric>[node-birds-aggregation-susceptible] of one-of nodes with [node-id = "36"]</metric>
    <metric>[node-birds-aggregation-susceptible] of one-of nodes with [node-id = "37"]</metric>
    <metric>[node-birds-aggregation-susceptible] of one-of nodes with [node-id = "38"]</metric>
    <metric>[node-birds-aggregation-susceptible] of one-of nodes with [node-id = "39"]</metric>
    <metric>[node-birds-aggregation-susceptible] of one-of nodes with [node-id = "40"]</metric>
    <metric>[node-birds-aggregation-susceptible] of one-of nodes with [node-id = "41"]</metric>
    <metric>[node-birds-aggregation-susceptible] of one-of nodes with [node-id = "42"]</metric>
    <metric>[node-birds-aggregation-susceptible] of one-of nodes with [node-id = "43"]</metric>
    <metric>[node-birds-aggregation-susceptible] of one-of nodes with [node-id = "44"]</metric>
    <metric>[node-birds-aggregation-susceptible] of one-of nodes with [node-id = "45"]</metric>
    <metric>[node-birds-aggregation-susceptible] of one-of nodes with [node-id = "46"]</metric>
    <metric>[node-birds-aggregation-susceptible] of one-of nodes with [node-id = "47"]</metric>
    <metric>[node-birds-aggregation-susceptible] of one-of nodes with [node-id = "48"]</metric>
    <metric>[node-birds-aggregation-susceptible] of one-of nodes with [node-id = "49"]</metric>
    <metric>[node-birds-aggregation-susceptible] of one-of nodes with [node-id = "50"]</metric>
    <metric>[node-birds-aggregation-susceptible] of one-of nodes with [node-id = "51"]</metric>
    <metric>[node-birds-aggregation-susceptible] of one-of nodes with [node-id = "52"]</metric>
    <metric>[node-birds-aggregation-susceptible] of one-of nodes with [node-id = "53"]</metric>
    <metric>[node-birds-aggregation-susceptible] of one-of nodes with [node-id = "54"]</metric>
    <metric>[node-birds-aggregation-susceptible] of one-of nodes with [node-id = "55"]</metric>
    <metric>[node-birds-aggregation-susceptible] of one-of nodes with [node-id = "56"]</metric>
    <metric>[node-birds-aggregation-susceptible] of one-of nodes with [node-id = "57"]</metric>
    <metric>[node-birds-aggregation-susceptible] of one-of nodes with [node-id = "58"]</metric>
    <metric>[node-birds-aggregation-susceptible] of one-of nodes with [node-id = "59"]</metric>
    <metric>[node-birds-aggregation-susceptible] of one-of nodes with [node-id = "60"]</metric>
    <metric>[node-birds-aggregation-susceptible] of one-of nodes with [node-id = "61"]</metric>
    <metric>[node-birds-aggregation-susceptible] of one-of nodes with [node-id = "62"]</metric>
    <metric>[node-birds-aggregation-susceptible] of one-of nodes with [node-id = "63"]</metric>
    <metric>[node-birds-aggregation-susceptible] of one-of nodes with [node-id = "64"]</metric>
    <metric>[node-birds-aggregation-susceptible] of one-of nodes with [node-id = "65"]</metric>
    <metric>[node-birds-aggregation-susceptible] of one-of nodes with [node-id = "66"]</metric>
    <metric>[node-birds-aggregation-susceptible] of one-of nodes with [node-id = "67"]</metric>
    <metric>[node-birds-aggregation-susceptible] of one-of nodes with [node-id = "68"]</metric>
    <metric>[node-birds-aggregation-susceptible] of one-of nodes with [node-id = "69"]</metric>
    <metric>[node-birds-aggregation-susceptible] of one-of nodes with [node-id = "70"]</metric>
    <metric>[node-birds-aggregation-susceptible] of one-of nodes with [node-id = "71"]</metric>
    <metric>[node-birds-aggregation-susceptible] of one-of nodes with [node-id = "72"]</metric>
    <metric>[node-birds-aggregation-susceptible] of one-of nodes with [node-id = "73"]</metric>
    <metric>[node-birds-aggregation-susceptible] of one-of nodes with [node-id = "74"]</metric>
    <metric>[node-birds-aggregation-susceptible] of one-of nodes with [node-id = "75"]</metric>
    <metric>[node-birds-aggregation-susceptible] of one-of nodes with [node-id = "76"]</metric>
    <metric>[node-birds-aggregation-susceptible] of one-of nodes with [node-id = "77"]</metric>
    <metric>[node-birds-aggregation-susceptible] of one-of nodes with [node-id = "78"]</metric>
    <metric>[node-birds-aggregation-susceptible] of one-of nodes with [node-id = "79"]</metric>
    <metric>[node-birds-aggregation-susceptible] of one-of nodes with [node-id = "80"]</metric>
    <metric>[node-birds-aggregation-susceptible] of one-of nodes with [node-id = "81"]</metric>
    <metric>[node-birds-aggregation-susceptible] of one-of nodes with [node-id = "82"]</metric>
    <metric>[node-birds-aggregation-susceptible] of one-of nodes with [node-id = "83"]</metric>
    <metric>[node-birds-aggregation-susceptible] of one-of nodes with [node-id = "84"]</metric>
    <metric>[node-birds-aggregation-susceptible] of one-of nodes with [node-id = "85"]</metric>
    <metric>[node-birds-aggregation-susceptible] of one-of nodes with [node-id = "86"]</metric>
    <metric>[node-birds-aggregation-susceptible] of one-of nodes with [node-id = "87"]</metric>
    <metric>[node-birds-aggregation-susceptible] of one-of nodes with [node-id = "88"]</metric>
    <metric>[node-birds-aggregation-susceptible] of one-of nodes with [node-id = "89"]</metric>
    <metric>[node-birds-aggregation-susceptible] of one-of nodes with [node-id = "90"]</metric>
    <metric>[node-birds-aggregation-susceptible] of one-of nodes with [node-id = "91"]</metric>
    <metric>[node-birds-aggregation-susceptible] of one-of nodes with [node-id = "92"]</metric>
    <metric>[node-birds-aggregation-susceptible] of one-of nodes with [node-id = "93"]</metric>
    <metric>[node-birds-aggregation-susceptible] of one-of nodes with [node-id = "94"]</metric>
    <metric>[node-birds-aggregation-susceptible] of one-of nodes with [node-id = "95"]</metric>
    <metric>[node-birds-aggregation-susceptible] of one-of nodes with [node-id = "96"]</metric>
    <metric>[node-birds-aggregation-susceptible] of one-of nodes with [node-id = "97"]</metric>
    <metric>[node-birds-aggregation-susceptible] of one-of nodes with [node-id = "98"]</metric>
    <metric>[virus-per-shed-rate] of one-of nodes with [node-id = "1"]</metric>
    <metric>[virus-per-shed-rate] of one-of nodes with [node-id = "2"]</metric>
    <metric>[virus-per-shed-rate] of one-of nodes with [node-id = "3"]</metric>
    <metric>[virus-per-shed-rate] of one-of nodes with [node-id = "4"]</metric>
    <metric>[virus-per-shed-rate] of one-of nodes with [node-id = "5"]</metric>
    <metric>[virus-per-shed-rate] of one-of nodes with [node-id = "6"]</metric>
    <metric>[virus-per-shed-rate] of one-of nodes with [node-id = "7"]</metric>
    <metric>[virus-per-shed-rate] of one-of nodes with [node-id = "8"]</metric>
    <metric>[virus-per-shed-rate] of one-of nodes with [node-id = "9"]</metric>
    <metric>[virus-per-shed-rate] of one-of nodes with [node-id = "10"]</metric>
    <metric>[virus-per-shed-rate] of one-of nodes with [node-id = "11"]</metric>
    <metric>[virus-per-shed-rate] of one-of nodes with [node-id = "12"]</metric>
    <metric>[virus-per-shed-rate] of one-of nodes with [node-id = "13"]</metric>
    <metric>[virus-per-shed-rate] of one-of nodes with [node-id = "14"]</metric>
    <metric>[virus-per-shed-rate] of one-of nodes with [node-id = "15"]</metric>
    <metric>[virus-per-shed-rate] of one-of nodes with [node-id = "16"]</metric>
    <metric>[virus-per-shed-rate] of one-of nodes with [node-id = "17"]</metric>
    <metric>[virus-per-shed-rate] of one-of nodes with [node-id = "18"]</metric>
    <metric>[virus-per-shed-rate] of one-of nodes with [node-id = "19"]</metric>
    <metric>[virus-per-shed-rate] of one-of nodes with [node-id = "20"]</metric>
    <metric>[virus-per-shed-rate] of one-of nodes with [node-id = "21"]</metric>
    <metric>[virus-per-shed-rate] of one-of nodes with [node-id = "22"]</metric>
    <metric>[virus-per-shed-rate] of one-of nodes with [node-id = "23"]</metric>
    <metric>[virus-per-shed-rate] of one-of nodes with [node-id = "24"]</metric>
    <metric>[virus-per-shed-rate] of one-of nodes with [node-id = "25"]</metric>
    <metric>[virus-per-shed-rate] of one-of nodes with [node-id = "26"]</metric>
    <metric>[virus-per-shed-rate] of one-of nodes with [node-id = "27"]</metric>
    <metric>[virus-per-shed-rate] of one-of nodes with [node-id = "28"]</metric>
    <metric>[virus-per-shed-rate] of one-of nodes with [node-id = "29"]</metric>
    <metric>[virus-per-shed-rate] of one-of nodes with [node-id = "30"]</metric>
    <metric>[virus-per-shed-rate] of one-of nodes with [node-id = "31"]</metric>
    <metric>[virus-per-shed-rate] of one-of nodes with [node-id = "32"]</metric>
    <metric>[virus-per-shed-rate] of one-of nodes with [node-id = "33"]</metric>
    <metric>[virus-per-shed-rate] of one-of nodes with [node-id = "34"]</metric>
    <metric>[virus-per-shed-rate] of one-of nodes with [node-id = "35"]</metric>
    <metric>[virus-per-shed-rate] of one-of nodes with [node-id = "36"]</metric>
    <metric>[virus-per-shed-rate] of one-of nodes with [node-id = "37"]</metric>
    <metric>[virus-per-shed-rate] of one-of nodes with [node-id = "38"]</metric>
    <metric>[virus-per-shed-rate] of one-of nodes with [node-id = "39"]</metric>
    <metric>[virus-per-shed-rate] of one-of nodes with [node-id = "40"]</metric>
    <metric>[virus-per-shed-rate] of one-of nodes with [node-id = "41"]</metric>
    <metric>[virus-per-shed-rate] of one-of nodes with [node-id = "42"]</metric>
    <metric>[virus-per-shed-rate] of one-of nodes with [node-id = "43"]</metric>
    <metric>[virus-per-shed-rate] of one-of nodes with [node-id = "44"]</metric>
    <metric>[virus-per-shed-rate] of one-of nodes with [node-id = "45"]</metric>
    <metric>[virus-per-shed-rate] of one-of nodes with [node-id = "46"]</metric>
    <metric>[virus-per-shed-rate] of one-of nodes with [node-id = "47"]</metric>
    <metric>[virus-per-shed-rate] of one-of nodes with [node-id = "48"]</metric>
    <metric>[virus-per-shed-rate] of one-of nodes with [node-id = "49"]</metric>
    <metric>[virus-per-shed-rate] of one-of nodes with [node-id = "50"]</metric>
    <metric>[virus-per-shed-rate] of one-of nodes with [node-id = "51"]</metric>
    <metric>[virus-per-shed-rate] of one-of nodes with [node-id = "52"]</metric>
    <metric>[virus-per-shed-rate] of one-of nodes with [node-id = "53"]</metric>
    <metric>[virus-per-shed-rate] of one-of nodes with [node-id = "54"]</metric>
    <metric>[virus-per-shed-rate] of one-of nodes with [node-id = "55"]</metric>
    <metric>[virus-per-shed-rate] of one-of nodes with [node-id = "56"]</metric>
    <metric>[virus-per-shed-rate] of one-of nodes with [node-id = "57"]</metric>
    <metric>[virus-per-shed-rate] of one-of nodes with [node-id = "58"]</metric>
    <metric>[virus-per-shed-rate] of one-of nodes with [node-id = "59"]</metric>
    <metric>[virus-per-shed-rate] of one-of nodes with [node-id = "60"]</metric>
    <metric>[virus-per-shed-rate] of one-of nodes with [node-id = "61"]</metric>
    <metric>[virus-per-shed-rate] of one-of nodes with [node-id = "62"]</metric>
    <metric>[virus-per-shed-rate] of one-of nodes with [node-id = "63"]</metric>
    <metric>[virus-per-shed-rate] of one-of nodes with [node-id = "64"]</metric>
    <metric>[virus-per-shed-rate] of one-of nodes with [node-id = "65"]</metric>
    <metric>[virus-per-shed-rate] of one-of nodes with [node-id = "66"]</metric>
    <metric>[virus-per-shed-rate] of one-of nodes with [node-id = "67"]</metric>
    <metric>[virus-per-shed-rate] of one-of nodes with [node-id = "68"]</metric>
    <metric>[virus-per-shed-rate] of one-of nodes with [node-id = "69"]</metric>
    <metric>[virus-per-shed-rate] of one-of nodes with [node-id = "70"]</metric>
    <metric>[virus-per-shed-rate] of one-of nodes with [node-id = "71"]</metric>
    <metric>[virus-per-shed-rate] of one-of nodes with [node-id = "72"]</metric>
    <metric>[virus-per-shed-rate] of one-of nodes with [node-id = "73"]</metric>
    <metric>[virus-per-shed-rate] of one-of nodes with [node-id = "74"]</metric>
    <metric>[virus-per-shed-rate] of one-of nodes with [node-id = "75"]</metric>
    <metric>[virus-per-shed-rate] of one-of nodes with [node-id = "76"]</metric>
    <metric>[virus-per-shed-rate] of one-of nodes with [node-id = "77"]</metric>
    <metric>[virus-per-shed-rate] of one-of nodes with [node-id = "78"]</metric>
    <metric>[virus-per-shed-rate] of one-of nodes with [node-id = "79"]</metric>
    <metric>[virus-per-shed-rate] of one-of nodes with [node-id = "80"]</metric>
    <metric>[virus-per-shed-rate] of one-of nodes with [node-id = "81"]</metric>
    <metric>[virus-per-shed-rate] of one-of nodes with [node-id = "82"]</metric>
    <metric>[virus-per-shed-rate] of one-of nodes with [node-id = "83"]</metric>
    <metric>[virus-per-shed-rate] of one-of nodes with [node-id = "84"]</metric>
    <metric>[virus-per-shed-rate] of one-of nodes with [node-id = "85"]</metric>
    <metric>[virus-per-shed-rate] of one-of nodes with [node-id = "86"]</metric>
    <metric>[virus-per-shed-rate] of one-of nodes with [node-id = "87"]</metric>
    <metric>[virus-per-shed-rate] of one-of nodes with [node-id = "88"]</metric>
    <metric>[virus-per-shed-rate] of one-of nodes with [node-id = "89"]</metric>
    <metric>[virus-per-shed-rate] of one-of nodes with [node-id = "90"]</metric>
    <metric>[virus-per-shed-rate] of one-of nodes with [node-id = "91"]</metric>
    <metric>[virus-per-shed-rate] of one-of nodes with [node-id = "92"]</metric>
    <metric>[virus-per-shed-rate] of one-of nodes with [node-id = "93"]</metric>
    <metric>[virus-per-shed-rate] of one-of nodes with [node-id = "94"]</metric>
    <metric>[virus-per-shed-rate] of one-of nodes with [node-id = "95"]</metric>
    <metric>[virus-per-shed-rate] of one-of nodes with [node-id = "96"]</metric>
    <metric>[virus-per-shed-rate] of one-of nodes with [node-id = "97"]</metric>
    <metric>[virus-per-shed-rate] of one-of nodes with [node-id = "98"]</metric>
    <metric>[node-local-R0] of one-of nodes with [node-id = "1"]</metric>
    <metric>[node-local-R0] of one-of nodes with [node-id = "2"]</metric>
    <metric>[node-local-R0] of one-of nodes with [node-id = "3"]</metric>
    <metric>[node-local-R0] of one-of nodes with [node-id = "4"]</metric>
    <metric>[node-local-R0] of one-of nodes with [node-id = "5"]</metric>
    <metric>[node-local-R0] of one-of nodes with [node-id = "6"]</metric>
    <metric>[node-local-R0] of one-of nodes with [node-id = "7"]</metric>
    <metric>[node-local-R0] of one-of nodes with [node-id = "8"]</metric>
    <metric>[node-local-R0] of one-of nodes with [node-id = "9"]</metric>
    <metric>[node-local-R0] of one-of nodes with [node-id = "10"]</metric>
    <metric>[node-local-R0] of one-of nodes with [node-id = "11"]</metric>
    <metric>[node-local-R0] of one-of nodes with [node-id = "12"]</metric>
    <metric>[node-local-R0] of one-of nodes with [node-id = "13"]</metric>
    <metric>[node-local-R0] of one-of nodes with [node-id = "14"]</metric>
    <metric>[node-local-R0] of one-of nodes with [node-id = "15"]</metric>
    <metric>[node-local-R0] of one-of nodes with [node-id = "16"]</metric>
    <metric>[node-local-R0] of one-of nodes with [node-id = "17"]</metric>
    <metric>[node-local-R0] of one-of nodes with [node-id = "18"]</metric>
    <metric>[node-local-R0] of one-of nodes with [node-id = "19"]</metric>
    <metric>[node-local-R0] of one-of nodes with [node-id = "20"]</metric>
    <metric>[node-local-R0] of one-of nodes with [node-id = "21"]</metric>
    <metric>[node-local-R0] of one-of nodes with [node-id = "22"]</metric>
    <metric>[node-local-R0] of one-of nodes with [node-id = "23"]</metric>
    <metric>[node-local-R0] of one-of nodes with [node-id = "24"]</metric>
    <metric>[node-local-R0] of one-of nodes with [node-id = "25"]</metric>
    <metric>[node-local-R0] of one-of nodes with [node-id = "26"]</metric>
    <metric>[node-local-R0] of one-of nodes with [node-id = "27"]</metric>
    <metric>[node-local-R0] of one-of nodes with [node-id = "28"]</metric>
    <metric>[node-local-R0] of one-of nodes with [node-id = "29"]</metric>
    <metric>[node-local-R0] of one-of nodes with [node-id = "30"]</metric>
    <metric>[node-local-R0] of one-of nodes with [node-id = "31"]</metric>
    <metric>[node-local-R0] of one-of nodes with [node-id = "32"]</metric>
    <metric>[node-local-R0] of one-of nodes with [node-id = "33"]</metric>
    <metric>[node-local-R0] of one-of nodes with [node-id = "34"]</metric>
    <metric>[node-local-R0] of one-of nodes with [node-id = "35"]</metric>
    <metric>[node-local-R0] of one-of nodes with [node-id = "36"]</metric>
    <metric>[node-local-R0] of one-of nodes with [node-id = "37"]</metric>
    <metric>[node-local-R0] of one-of nodes with [node-id = "38"]</metric>
    <metric>[node-local-R0] of one-of nodes with [node-id = "39"]</metric>
    <metric>[node-local-R0] of one-of nodes with [node-id = "40"]</metric>
    <metric>[node-local-R0] of one-of nodes with [node-id = "41"]</metric>
    <metric>[node-local-R0] of one-of nodes with [node-id = "42"]</metric>
    <metric>[node-local-R0] of one-of nodes with [node-id = "43"]</metric>
    <metric>[node-local-R0] of one-of nodes with [node-id = "44"]</metric>
    <metric>[node-local-R0] of one-of nodes with [node-id = "45"]</metric>
    <metric>[node-local-R0] of one-of nodes with [node-id = "46"]</metric>
    <metric>[node-local-R0] of one-of nodes with [node-id = "47"]</metric>
    <metric>[node-local-R0] of one-of nodes with [node-id = "48"]</metric>
    <metric>[node-local-R0] of one-of nodes with [node-id = "49"]</metric>
    <metric>[node-local-R0] of one-of nodes with [node-id = "50"]</metric>
    <metric>[node-local-R0] of one-of nodes with [node-id = "51"]</metric>
    <metric>[node-local-R0] of one-of nodes with [node-id = "52"]</metric>
    <metric>[node-local-R0] of one-of nodes with [node-id = "53"]</metric>
    <metric>[node-local-R0] of one-of nodes with [node-id = "54"]</metric>
    <metric>[node-local-R0] of one-of nodes with [node-id = "55"]</metric>
    <metric>[node-local-R0] of one-of nodes with [node-id = "56"]</metric>
    <metric>[node-local-R0] of one-of nodes with [node-id = "57"]</metric>
    <metric>[node-local-R0] of one-of nodes with [node-id = "58"]</metric>
    <metric>[node-local-R0] of one-of nodes with [node-id = "59"]</metric>
    <metric>[node-local-R0] of one-of nodes with [node-id = "60"]</metric>
    <metric>[node-local-R0] of one-of nodes with [node-id = "61"]</metric>
    <metric>[node-local-R0] of one-of nodes with [node-id = "62"]</metric>
    <metric>[node-local-R0] of one-of nodes with [node-id = "63"]</metric>
    <metric>[node-local-R0] of one-of nodes with [node-id = "64"]</metric>
    <metric>[node-local-R0] of one-of nodes with [node-id = "65"]</metric>
    <metric>[node-local-R0] of one-of nodes with [node-id = "66"]</metric>
    <metric>[node-local-R0] of one-of nodes with [node-id = "67"]</metric>
    <metric>[node-local-R0] of one-of nodes with [node-id = "68"]</metric>
    <metric>[node-local-R0] of one-of nodes with [node-id = "69"]</metric>
    <metric>[node-local-R0] of one-of nodes with [node-id = "70"]</metric>
    <metric>[node-local-R0] of one-of nodes with [node-id = "71"]</metric>
    <metric>[node-local-R0] of one-of nodes with [node-id = "72"]</metric>
    <metric>[node-local-R0] of one-of nodes with [node-id = "73"]</metric>
    <metric>[node-local-R0] of one-of nodes with [node-id = "74"]</metric>
    <metric>[node-local-R0] of one-of nodes with [node-id = "75"]</metric>
    <metric>[node-local-R0] of one-of nodes with [node-id = "76"]</metric>
    <metric>[node-local-R0] of one-of nodes with [node-id = "77"]</metric>
    <metric>[node-local-R0] of one-of nodes with [node-id = "78"]</metric>
    <metric>[node-local-R0] of one-of nodes with [node-id = "79"]</metric>
    <metric>[node-local-R0] of one-of nodes with [node-id = "80"]</metric>
    <metric>[node-local-R0] of one-of nodes with [node-id = "81"]</metric>
    <metric>[node-local-R0] of one-of nodes with [node-id = "82"]</metric>
    <metric>[node-local-R0] of one-of nodes with [node-id = "83"]</metric>
    <metric>[node-local-R0] of one-of nodes with [node-id = "84"]</metric>
    <metric>[node-local-R0] of one-of nodes with [node-id = "85"]</metric>
    <metric>[node-local-R0] of one-of nodes with [node-id = "86"]</metric>
    <metric>[node-local-R0] of one-of nodes with [node-id = "87"]</metric>
    <metric>[node-local-R0] of one-of nodes with [node-id = "88"]</metric>
    <metric>[node-local-R0] of one-of nodes with [node-id = "89"]</metric>
    <metric>[node-local-R0] of one-of nodes with [node-id = "90"]</metric>
    <metric>[node-local-R0] of one-of nodes with [node-id = "91"]</metric>
    <metric>[node-local-R0] of one-of nodes with [node-id = "92"]</metric>
    <metric>[node-local-R0] of one-of nodes with [node-id = "93"]</metric>
    <metric>[node-local-R0] of one-of nodes with [node-id = "94"]</metric>
    <metric>[node-local-R0] of one-of nodes with [node-id = "95"]</metric>
    <metric>[node-local-R0] of one-of nodes with [node-id = "96"]</metric>
    <metric>[node-local-R0] of one-of nodes with [node-id = "97"]</metric>
    <metric>[node-local-R0] of one-of nodes with [node-id = "98"]</metric>
    <metric>[node-local-R0-contact] of one-of nodes with [node-id = "1"]</metric>
    <metric>[node-local-R0-contact] of one-of nodes with [node-id = "2"]</metric>
    <metric>[node-local-R0-contact] of one-of nodes with [node-id = "3"]</metric>
    <metric>[node-local-R0-contact] of one-of nodes with [node-id = "4"]</metric>
    <metric>[node-local-R0-contact] of one-of nodes with [node-id = "5"]</metric>
    <metric>[node-local-R0-contact] of one-of nodes with [node-id = "6"]</metric>
    <metric>[node-local-R0-contact] of one-of nodes with [node-id = "7"]</metric>
    <metric>[node-local-R0-contact] of one-of nodes with [node-id = "8"]</metric>
    <metric>[node-local-R0-contact] of one-of nodes with [node-id = "9"]</metric>
    <metric>[node-local-R0-contact] of one-of nodes with [node-id = "10"]</metric>
    <metric>[node-local-R0-contact] of one-of nodes with [node-id = "11"]</metric>
    <metric>[node-local-R0-contact] of one-of nodes with [node-id = "12"]</metric>
    <metric>[node-local-R0-contact] of one-of nodes with [node-id = "13"]</metric>
    <metric>[node-local-R0-contact] of one-of nodes with [node-id = "14"]</metric>
    <metric>[node-local-R0-contact] of one-of nodes with [node-id = "15"]</metric>
    <metric>[node-local-R0-contact] of one-of nodes with [node-id = "16"]</metric>
    <metric>[node-local-R0-contact] of one-of nodes with [node-id = "17"]</metric>
    <metric>[node-local-R0-contact] of one-of nodes with [node-id = "18"]</metric>
    <metric>[node-local-R0-contact] of one-of nodes with [node-id = "19"]</metric>
    <metric>[node-local-R0-contact] of one-of nodes with [node-id = "20"]</metric>
    <metric>[node-local-R0-contact] of one-of nodes with [node-id = "21"]</metric>
    <metric>[node-local-R0-contact] of one-of nodes with [node-id = "22"]</metric>
    <metric>[node-local-R0-contact] of one-of nodes with [node-id = "23"]</metric>
    <metric>[node-local-R0-contact] of one-of nodes with [node-id = "24"]</metric>
    <metric>[node-local-R0-contact] of one-of nodes with [node-id = "25"]</metric>
    <metric>[node-local-R0-contact] of one-of nodes with [node-id = "26"]</metric>
    <metric>[node-local-R0-contact] of one-of nodes with [node-id = "27"]</metric>
    <metric>[node-local-R0-contact] of one-of nodes with [node-id = "28"]</metric>
    <metric>[node-local-R0-contact] of one-of nodes with [node-id = "29"]</metric>
    <metric>[node-local-R0-contact] of one-of nodes with [node-id = "30"]</metric>
    <metric>[node-local-R0-contact] of one-of nodes with [node-id = "31"]</metric>
    <metric>[node-local-R0-contact] of one-of nodes with [node-id = "32"]</metric>
    <metric>[node-local-R0-contact] of one-of nodes with [node-id = "33"]</metric>
    <metric>[node-local-R0-contact] of one-of nodes with [node-id = "34"]</metric>
    <metric>[node-local-R0-contact] of one-of nodes with [node-id = "35"]</metric>
    <metric>[node-local-R0-contact] of one-of nodes with [node-id = "36"]</metric>
    <metric>[node-local-R0-contact] of one-of nodes with [node-id = "37"]</metric>
    <metric>[node-local-R0-contact] of one-of nodes with [node-id = "38"]</metric>
    <metric>[node-local-R0-contact] of one-of nodes with [node-id = "39"]</metric>
    <metric>[node-local-R0-contact] of one-of nodes with [node-id = "40"]</metric>
    <metric>[node-local-R0-contact] of one-of nodes with [node-id = "41"]</metric>
    <metric>[node-local-R0-contact] of one-of nodes with [node-id = "42"]</metric>
    <metric>[node-local-R0-contact] of one-of nodes with [node-id = "43"]</metric>
    <metric>[node-local-R0-contact] of one-of nodes with [node-id = "44"]</metric>
    <metric>[node-local-R0-contact] of one-of nodes with [node-id = "45"]</metric>
    <metric>[node-local-R0-contact] of one-of nodes with [node-id = "46"]</metric>
    <metric>[node-local-R0-contact] of one-of nodes with [node-id = "47"]</metric>
    <metric>[node-local-R0-contact] of one-of nodes with [node-id = "48"]</metric>
    <metric>[node-local-R0-contact] of one-of nodes with [node-id = "49"]</metric>
    <metric>[node-local-R0-contact] of one-of nodes with [node-id = "50"]</metric>
    <metric>[node-local-R0-contact] of one-of nodes with [node-id = "51"]</metric>
    <metric>[node-local-R0-contact] of one-of nodes with [node-id = "52"]</metric>
    <metric>[node-local-R0-contact] of one-of nodes with [node-id = "53"]</metric>
    <metric>[node-local-R0-contact] of one-of nodes with [node-id = "54"]</metric>
    <metric>[node-local-R0-contact] of one-of nodes with [node-id = "55"]</metric>
    <metric>[node-local-R0-contact] of one-of nodes with [node-id = "56"]</metric>
    <metric>[node-local-R0-contact] of one-of nodes with [node-id = "57"]</metric>
    <metric>[node-local-R0-contact] of one-of nodes with [node-id = "58"]</metric>
    <metric>[node-local-R0-contact] of one-of nodes with [node-id = "59"]</metric>
    <metric>[node-local-R0-contact] of one-of nodes with [node-id = "60"]</metric>
    <metric>[node-local-R0-contact] of one-of nodes with [node-id = "61"]</metric>
    <metric>[node-local-R0-contact] of one-of nodes with [node-id = "62"]</metric>
    <metric>[node-local-R0-contact] of one-of nodes with [node-id = "63"]</metric>
    <metric>[node-local-R0-contact] of one-of nodes with [node-id = "64"]</metric>
    <metric>[node-local-R0-contact] of one-of nodes with [node-id = "65"]</metric>
    <metric>[node-local-R0-contact] of one-of nodes with [node-id = "66"]</metric>
    <metric>[node-local-R0-contact] of one-of nodes with [node-id = "67"]</metric>
    <metric>[node-local-R0-contact] of one-of nodes with [node-id = "68"]</metric>
    <metric>[node-local-R0-contact] of one-of nodes with [node-id = "69"]</metric>
    <metric>[node-local-R0-contact] of one-of nodes with [node-id = "70"]</metric>
    <metric>[node-local-R0-contact] of one-of nodes with [node-id = "71"]</metric>
    <metric>[node-local-R0-contact] of one-of nodes with [node-id = "72"]</metric>
    <metric>[node-local-R0-contact] of one-of nodes with [node-id = "73"]</metric>
    <metric>[node-local-R0-contact] of one-of nodes with [node-id = "74"]</metric>
    <metric>[node-local-R0-contact] of one-of nodes with [node-id = "75"]</metric>
    <metric>[node-local-R0-contact] of one-of nodes with [node-id = "76"]</metric>
    <metric>[node-local-R0-contact] of one-of nodes with [node-id = "77"]</metric>
    <metric>[node-local-R0-contact] of one-of nodes with [node-id = "78"]</metric>
    <metric>[node-local-R0-contact] of one-of nodes with [node-id = "79"]</metric>
    <metric>[node-local-R0-contact] of one-of nodes with [node-id = "80"]</metric>
    <metric>[node-local-R0-contact] of one-of nodes with [node-id = "81"]</metric>
    <metric>[node-local-R0-contact] of one-of nodes with [node-id = "82"]</metric>
    <metric>[node-local-R0-contact] of one-of nodes with [node-id = "83"]</metric>
    <metric>[node-local-R0-contact] of one-of nodes with [node-id = "84"]</metric>
    <metric>[node-local-R0-contact] of one-of nodes with [node-id = "85"]</metric>
    <metric>[node-local-R0-contact] of one-of nodes with [node-id = "86"]</metric>
    <metric>[node-local-R0-contact] of one-of nodes with [node-id = "87"]</metric>
    <metric>[node-local-R0-contact] of one-of nodes with [node-id = "88"]</metric>
    <metric>[node-local-R0-contact] of one-of nodes with [node-id = "89"]</metric>
    <metric>[node-local-R0-contact] of one-of nodes with [node-id = "90"]</metric>
    <metric>[node-local-R0-contact] of one-of nodes with [node-id = "91"]</metric>
    <metric>[node-local-R0-contact] of one-of nodes with [node-id = "92"]</metric>
    <metric>[node-local-R0-contact] of one-of nodes with [node-id = "93"]</metric>
    <metric>[node-local-R0-contact] of one-of nodes with [node-id = "94"]</metric>
    <metric>[node-local-R0-contact] of one-of nodes with [node-id = "95"]</metric>
    <metric>[node-local-R0-contact] of one-of nodes with [node-id = "96"]</metric>
    <metric>[node-local-R0-contact] of one-of nodes with [node-id = "97"]</metric>
    <metric>[node-local-R0-contact] of one-of nodes with [node-id = "98"]</metric>
    <metric>[node-visitors] of one-of nodes with [node-id = "1"]</metric>
    <metric>[node-visitors] of one-of nodes with [node-id = "2"]</metric>
    <metric>[node-visitors] of one-of nodes with [node-id = "3"]</metric>
    <metric>[node-visitors] of one-of nodes with [node-id = "4"]</metric>
    <metric>[node-visitors] of one-of nodes with [node-id = "5"]</metric>
    <metric>[node-visitors] of one-of nodes with [node-id = "6"]</metric>
    <metric>[node-visitors] of one-of nodes with [node-id = "7"]</metric>
    <metric>[node-visitors] of one-of nodes with [node-id = "8"]</metric>
    <metric>[node-visitors] of one-of nodes with [node-id = "9"]</metric>
    <metric>[node-visitors] of one-of nodes with [node-id = "10"]</metric>
    <metric>[node-visitors] of one-of nodes with [node-id = "11"]</metric>
    <metric>[node-visitors] of one-of nodes with [node-id = "12"]</metric>
    <metric>[node-visitors] of one-of nodes with [node-id = "13"]</metric>
    <metric>[node-visitors] of one-of nodes with [node-id = "14"]</metric>
    <metric>[node-visitors] of one-of nodes with [node-id = "15"]</metric>
    <metric>[node-visitors] of one-of nodes with [node-id = "16"]</metric>
    <metric>[node-visitors] of one-of nodes with [node-id = "17"]</metric>
    <metric>[node-visitors] of one-of nodes with [node-id = "18"]</metric>
    <metric>[node-visitors] of one-of nodes with [node-id = "19"]</metric>
    <metric>[node-visitors] of one-of nodes with [node-id = "20"]</metric>
    <metric>[node-visitors] of one-of nodes with [node-id = "21"]</metric>
    <metric>[node-visitors] of one-of nodes with [node-id = "22"]</metric>
    <metric>[node-visitors] of one-of nodes with [node-id = "23"]</metric>
    <metric>[node-visitors] of one-of nodes with [node-id = "24"]</metric>
    <metric>[node-visitors] of one-of nodes with [node-id = "25"]</metric>
    <metric>[node-visitors] of one-of nodes with [node-id = "26"]</metric>
    <metric>[node-visitors] of one-of nodes with [node-id = "27"]</metric>
    <metric>[node-visitors] of one-of nodes with [node-id = "28"]</metric>
    <metric>[node-visitors] of one-of nodes with [node-id = "29"]</metric>
    <metric>[node-visitors] of one-of nodes with [node-id = "30"]</metric>
    <metric>[node-visitors] of one-of nodes with [node-id = "31"]</metric>
    <metric>[node-visitors] of one-of nodes with [node-id = "32"]</metric>
    <metric>[node-visitors] of one-of nodes with [node-id = "33"]</metric>
    <metric>[node-visitors] of one-of nodes with [node-id = "34"]</metric>
    <metric>[node-visitors] of one-of nodes with [node-id = "35"]</metric>
    <metric>[node-visitors] of one-of nodes with [node-id = "36"]</metric>
    <metric>[node-visitors] of one-of nodes with [node-id = "37"]</metric>
    <metric>[node-visitors] of one-of nodes with [node-id = "38"]</metric>
    <metric>[node-visitors] of one-of nodes with [node-id = "39"]</metric>
    <metric>[node-visitors] of one-of nodes with [node-id = "40"]</metric>
    <metric>[node-visitors] of one-of nodes with [node-id = "41"]</metric>
    <metric>[node-visitors] of one-of nodes with [node-id = "42"]</metric>
    <metric>[node-visitors] of one-of nodes with [node-id = "43"]</metric>
    <metric>[node-visitors] of one-of nodes with [node-id = "44"]</metric>
    <metric>[node-visitors] of one-of nodes with [node-id = "45"]</metric>
    <metric>[node-visitors] of one-of nodes with [node-id = "46"]</metric>
    <metric>[node-visitors] of one-of nodes with [node-id = "47"]</metric>
    <metric>[node-visitors] of one-of nodes with [node-id = "48"]</metric>
    <metric>[node-visitors] of one-of nodes with [node-id = "49"]</metric>
    <metric>[node-visitors] of one-of nodes with [node-id = "50"]</metric>
    <metric>[node-visitors] of one-of nodes with [node-id = "51"]</metric>
    <metric>[node-visitors] of one-of nodes with [node-id = "52"]</metric>
    <metric>[node-visitors] of one-of nodes with [node-id = "53"]</metric>
    <metric>[node-visitors] of one-of nodes with [node-id = "54"]</metric>
    <metric>[node-visitors] of one-of nodes with [node-id = "55"]</metric>
    <metric>[node-visitors] of one-of nodes with [node-id = "56"]</metric>
    <metric>[node-visitors] of one-of nodes with [node-id = "57"]</metric>
    <metric>[node-visitors] of one-of nodes with [node-id = "58"]</metric>
    <metric>[node-visitors] of one-of nodes with [node-id = "59"]</metric>
    <metric>[node-visitors] of one-of nodes with [node-id = "60"]</metric>
    <metric>[node-visitors] of one-of nodes with [node-id = "61"]</metric>
    <metric>[node-visitors] of one-of nodes with [node-id = "62"]</metric>
    <metric>[node-visitors] of one-of nodes with [node-id = "63"]</metric>
    <metric>[node-visitors] of one-of nodes with [node-id = "64"]</metric>
    <metric>[node-visitors] of one-of nodes with [node-id = "65"]</metric>
    <metric>[node-visitors] of one-of nodes with [node-id = "66"]</metric>
    <metric>[node-visitors] of one-of nodes with [node-id = "67"]</metric>
    <metric>[node-visitors] of one-of nodes with [node-id = "68"]</metric>
    <metric>[node-visitors] of one-of nodes with [node-id = "69"]</metric>
    <metric>[node-visitors] of one-of nodes with [node-id = "70"]</metric>
    <metric>[node-visitors] of one-of nodes with [node-id = "71"]</metric>
    <metric>[node-visitors] of one-of nodes with [node-id = "72"]</metric>
    <metric>[node-visitors] of one-of nodes with [node-id = "73"]</metric>
    <metric>[node-visitors] of one-of nodes with [node-id = "74"]</metric>
    <metric>[node-visitors] of one-of nodes with [node-id = "75"]</metric>
    <metric>[node-visitors] of one-of nodes with [node-id = "76"]</metric>
    <metric>[node-visitors] of one-of nodes with [node-id = "77"]</metric>
    <metric>[node-visitors] of one-of nodes with [node-id = "78"]</metric>
    <metric>[node-visitors] of one-of nodes with [node-id = "79"]</metric>
    <metric>[node-visitors] of one-of nodes with [node-id = "80"]</metric>
    <metric>[node-visitors] of one-of nodes with [node-id = "81"]</metric>
    <metric>[node-visitors] of one-of nodes with [node-id = "82"]</metric>
    <metric>[node-visitors] of one-of nodes with [node-id = "83"]</metric>
    <metric>[node-visitors] of one-of nodes with [node-id = "84"]</metric>
    <metric>[node-visitors] of one-of nodes with [node-id = "85"]</metric>
    <metric>[node-visitors] of one-of nodes with [node-id = "86"]</metric>
    <metric>[node-visitors] of one-of nodes with [node-id = "87"]</metric>
    <metric>[node-visitors] of one-of nodes with [node-id = "88"]</metric>
    <metric>[node-visitors] of one-of nodes with [node-id = "89"]</metric>
    <metric>[node-visitors] of one-of nodes with [node-id = "90"]</metric>
    <metric>[node-visitors] of one-of nodes with [node-id = "91"]</metric>
    <metric>[node-visitors] of one-of nodes with [node-id = "92"]</metric>
    <metric>[node-visitors] of one-of nodes with [node-id = "93"]</metric>
    <metric>[node-visitors] of one-of nodes with [node-id = "94"]</metric>
    <metric>[node-visitors] of one-of nodes with [node-id = "95"]</metric>
    <metric>[node-visitors] of one-of nodes with [node-id = "96"]</metric>
    <metric>[node-visitors] of one-of nodes with [node-id = "97"]</metric>
    <metric>[node-visitors] of one-of nodes with [node-id = "98"]</metric>
    <enumeratedValueSet variable="Body-Mass-SD">
      <value value="215"/>
    </enumeratedValueSet>
    <enumeratedValueSet variable="Initial-Virus-in-Environment">
      <value value="0"/>
    </enumeratedValueSet>
    <enumeratedValueSet variable="Show-Route/Spreading">
      <value value="&quot;Show-Route&quot;"/>
    </enumeratedValueSet>
    <enumeratedValueSet variable="Number-of-StopsSD">
      <value value="0.8"/>
    </enumeratedValueSet>
    <enumeratedValueSet variable="Flying-Speed">
      <value value="526"/>
    </enumeratedValueSet>
    <enumeratedValueSet variable="beta">
      <value value="0.14"/>
    </enumeratedValueSet>
    <enumeratedValueSet variable="Node-Label">
      <value value="&quot;Node-Location&quot;"/>
    </enumeratedValueSet>
    <enumeratedValueSet variable="Load-Migration-Network">
      <value value="&quot;Network-Autumn-Complete&quot;"/>
    </enumeratedValueSet>
    <enumeratedValueSet variable="Save-R0?">
      <value value="false"/>
    </enumeratedValueSet>
    <enumeratedValueSet variable="Initial-Infected-Ratio">
      <value value="0.01"/>
    </enumeratedValueSet>
    <enumeratedValueSet variable="direction-synchronization">
      <value value="10"/>
    </enumeratedValueSet>
    <enumeratedValueSet variable="Mean-Body-Mass">
      <value value="2075"/>
    </enumeratedValueSet>
    <enumeratedValueSet variable="Body-Mass-Accumulate-Rate">
      <value value="24.6"/>
    </enumeratedValueSet>
    <enumeratedValueSet variable="Infection-Duration">
      <value value="7"/>
    </enumeratedValueSet>
    <enumeratedValueSet variable="Number-of-Stops">
      <value value="2.1"/>
    </enumeratedValueSet>
    <enumeratedValueSet variable="Migration-Body-Mass-Threshold">
      <value value="0.15"/>
    </enumeratedValueSet>
    <enumeratedValueSet variable="Population-Size">
      <value value="10000"/>
    </enumeratedValueSet>
    <enumeratedValueSet variable="Fly-Trail?">
      <value value="false"/>
    </enumeratedValueSet>
    <enumeratedValueSet variable="Body-Mass-Comsume-Rate">
      <value value="0.09"/>
    </enumeratedValueSet>
    <enumeratedValueSet variable="random-migrate-probability">
      <value value="0"/>
    </enumeratedValueSet>
    <enumeratedValueSet variable="Hide-Links?">
      <value value="true"/>
    </enumeratedValueSet>
    <enumeratedValueSet variable="Save-Visited-Links?">
      <value value="true"/>
    </enumeratedValueSet>
    <enumeratedValueSet variable="Virus-Decaying-Rate">
      <value value="0.03"/>
    </enumeratedValueSet>
    <enumeratedValueSet variable="juvenile-ratio">
      <value value="0.35"/>
    </enumeratedValueSet>
  </experiment>
  <experiment name="Fall_AComplete_sensitivity_beta" repetitions="1000" runMetricsEveryStep="true">
    <setup>setup</setup>
    <go>go</go>
    <metric>count birds with [infected?]</metric>
    <metric>count birds with [susceptible?]</metric>
    <metric>count birds with [infection-route = 1]</metric>
    <metric>count birds with [infection-route = 2]</metric>
    <enumeratedValueSet variable="Body-Mass-SD">
      <value value="215"/>
    </enumeratedValueSet>
    <enumeratedValueSet variable="Initial-Virus-in-Environment">
      <value value="0"/>
    </enumeratedValueSet>
    <enumeratedValueSet variable="Show-Route/Spreading">
      <value value="&quot;Show-Route&quot;"/>
    </enumeratedValueSet>
    <enumeratedValueSet variable="Number-of-StopsSD">
      <value value="0.8"/>
    </enumeratedValueSet>
    <enumeratedValueSet variable="Flying-Speed">
      <value value="526"/>
    </enumeratedValueSet>
    <enumeratedValueSet variable="beta">
      <value value="0.09"/>
      <value value="0.12"/>
      <value value="0.15"/>
      <value value="0.18"/>
      <value value="0.21"/>
    </enumeratedValueSet>
    <enumeratedValueSet variable="Node-Label">
      <value value="&quot;Node-Location&quot;"/>
    </enumeratedValueSet>
    <enumeratedValueSet variable="Load-Migration-Network">
      <value value="&quot;Network-Autumn-Complete&quot;"/>
    </enumeratedValueSet>
    <enumeratedValueSet variable="Save-R0?">
      <value value="false"/>
    </enumeratedValueSet>
    <enumeratedValueSet variable="Initial-Infected-Ratio">
      <value value="0.01"/>
    </enumeratedValueSet>
    <enumeratedValueSet variable="direction-synchronization">
      <value value="10"/>
    </enumeratedValueSet>
    <enumeratedValueSet variable="Mean-Body-Mass">
      <value value="2075"/>
    </enumeratedValueSet>
    <enumeratedValueSet variable="Body-Mass-Accumulate-Rate">
      <value value="24.6"/>
    </enumeratedValueSet>
    <enumeratedValueSet variable="Infection-Duration">
      <value value="7"/>
    </enumeratedValueSet>
    <enumeratedValueSet variable="Number-of-Stops">
      <value value="2.1"/>
    </enumeratedValueSet>
    <enumeratedValueSet variable="Migration-Body-Mass-Threshold">
      <value value="0.15"/>
    </enumeratedValueSet>
    <enumeratedValueSet variable="Population-Size">
      <value value="10000"/>
    </enumeratedValueSet>
    <enumeratedValueSet variable="Fly-Trail?">
      <value value="false"/>
    </enumeratedValueSet>
    <enumeratedValueSet variable="Body-Mass-Comsume-Rate">
      <value value="0.09"/>
    </enumeratedValueSet>
    <enumeratedValueSet variable="random-migrate-probability">
      <value value="0"/>
    </enumeratedValueSet>
    <enumeratedValueSet variable="Hide-Links?">
      <value value="true"/>
    </enumeratedValueSet>
    <enumeratedValueSet variable="Save-Visited-Links?">
      <value value="false"/>
    </enumeratedValueSet>
    <enumeratedValueSet variable="Virus-Decaying-Rate">
      <value value="0.03"/>
    </enumeratedValueSet>
  </experiment>
</experiments>
@#$#@#$#@
@#$#@#$#@
default
0.0
-0.2 0 0.0 1.0
0.0 1 1.0 0.0
0.2 0 0.0 1.0
link direction
true
0
Line -7500403 true 150 150 90 180
Line -7500403 true 150 150 210 180
@#$#@#$#@
0
@#$#@#$#@
