# Supplementary material for: Habitat loss exacerbates pathogen spread: An Agent-based model of avian influenza infection in migratory waterfowl
Source: PLoS Comput Biol. 2022 Aug 18;18(8):e1009577. doi: 10.1371/journal.pcbi.1009577 (PMC9426877; doi:10.1371/journal.pcbi.1009577)
Supplement: S2 Appendix — (ZIP) [file pcbi.1009577.s002.zip › Edgelist_NW_A10PercRemoved_Netlogo.txt]

"1" "11" "1294.56114784968"
"1" "12" "1038.57089501236"
"1" "13" "941.715862860731"
"1" "14" "906.699664811046"
"1" "15" "1108.36333132228"
"1" "16" "1100.51199279483"
"1" "17" "1039.61771467101"
"1" "18" "1412.29034117758"
"1" "19" "1256.10876360486"
"1" "2" "354.973429013992"
"1" "20" "938.190632989886"
"1" "21" "1188.81984408688"
"1" "22" "1054.79607412581"
"1" "23" "1114.57905137606"
"1" "24" "1150.24820791288"
"1" "25" "1638.46239254631"
"1" "26" "1138.35942325564"
"1" "27" "1676.35194149812"
"1" "3" "420.987307543595"
"1" "30" "1315.33028699715"
"1" "32" "1404.86824615326"
"1" "34" "1479.96953417644"
"1" "39" "1679.09688947822"
"1" "4" "789.783089589081"
"1" "5" "1085.79551719115"
"1" "6" "770.926844973796"
"1" "7" "1003.8635640239"
"1" "8" "1195.96894723034"
"1" "9" "511.473431077038"
"2" "11" "944.242292721208"
"2" "12" "719.582766692306"
"2" "13" "667.45439520633"
"2" "14" "667.357551231759"
"2" "15" "800.868276933796"
"2" "16" "812.780851775104"
"2" "17" "794.596335594286"
"2" "18" "1083.53962929137"
"2" "19" "963.642304026953"
"2" "20" "861.589345375435"
"2" "21" "963.104071925489"
"2" "22" "921.326600438991"
"2" "23" "954.768355320403"
"2" "24" "1019.92623250949"
"2" "25" "1325.03314020123"
"2" "26" "1143.52035486275"
"2" "27" "1375.31287185377"
"2" "28" "1536.91454993739"
"2" "29" "1476.51444530471"
"2" "3" "120.644360027158"
"2" "30" "1383.55175239389"
"2" "31" "1502.98320722117"
"2" "32" "1411.77251311959"
"2" "33" "1632.68011516"
"2" "34" "1558.5134745582"
"2" "35" "1671.64728999108"
"2" "36" "1640.81260275105"
"2" "38" "1709.26176822538"
"2" "4" "434.907174089442"
"2" "43" "1709.97206511163"
"2" "5" "730.874257679021"
"2" "6" "431.606464131466"
"2" "7" "653.757557111407"
"2" "8" "843.564285049623"
"2" "9" "472.561468641082"
"3" "11" "878.30118711156"
"3" "12" "621.882900352598"
"3" "13" "552.765689748816"
"3" "14" "547.699897884635"
"3" "15" "697.639146599466"
"3" "16" "702.417026948073"
"3" "17" "675.971675690695"
"3" "18" "992.969109834786"
"3" "19" "855.392189163477"
"3" "20" "753.138126541797"
"3" "21" "843.332082442867"
"3" "22" "804.297673877751"
"3" "23" "835.368625741369"
"3" "24" "902.655165365289"
"3" "25" "1225.94831658904"
"3" "26" "1047.00549101076"
"3" "27" "1271.10272321926"
"3" "28" "1435.45295338301"
"3" "29" "1368.04830405809"
"3" "30" "1298.89256173583"
"3" "31" "1389.21576372321"
"3" "32" "1312.93800753787"
"3" "33" "1526.78109550146"
"3" "34" "1474.80715599012"
"3" "35" "1562.01886803789"
"3" "36" "1526.46224673096"
"3" "37" "1650.79223566623"
"3" "38" "1592.75200945353"
"3" "39" "1705.12309063353"
"3" "4" "394.676421068708"
"3" "43" "1598.30523343213"
"3" "45" "1709.72342049544"
"3" "5" "685.45333776645"
"3" "6" "350.725697955627"
"3" "7" "588.798306309244"
"3" "8" "783.299550325773"
"3" "9" "388.745036298663"
"4" "11" "519.27854588559"
"4" "12" "404.638336758448"
"4" "13" "483.896520092145"
"4" "14" "557.722693777468"
"4" "15" "502.47184993434"
"4" "16" "560.356038038015"
"4" "17" "636.758897399089"
"4" "18" "706.681791814938"
"4" "19" "677.492351670092"
"4" "20" "944.049402994447"
"4" "21" "807.40691268722"
"4" "22" "917.78558834509"
"4" "23" "907.075273730691"
"4" "24" "1003.63141619042"
"4" "25" "970.326188043434"
"4" "26" "1277.09509706669"
"4" "27" "1042.22086682718"
"4" "28" "1186.56203544878"
"4" "29" "1163.82337607805"
"4" "30" "1562.74230528525"
"4" "31" "1228.24017900094"
"4" "32" "1522.00150684275"
"4" "33" "1301.24583932185"
"4" "35" "1360.92959974584"
"4" "36" "1366.98238176262"
"4" "37" "1453.58231107999"
"4" "38" "1455.8202124865"
"4" "44" "1631.02162166594"
"4" "5" "296.028327934445"
"4" "6" "159.217059319898"
"4" "7" "237.629748017491"
"4" "8" "414.197742875711"
"4" "9" "711.870017435002"
"5" "11" "255.080271360069"
"5" "12" "380.123066570808"
"5" "13" "560.190172180589"
"5" "14" "666.411234281194"
"5" "15" "459.125391156208"
"5" "16" "549.778065238626"
"5" "17" "690.846751888108"
"5" "18" "512.919552646256"
"5" "19" "603.6951313986"
"5" "20" "1104.99342656499"
"5" "21" "831.884023018938"
"5" "22" "1032.8472479074"
"5" "23" "995.646560522582"
"5" "24" "1102.21002510858"
"5" "25" "783.111346020221"
"5" "26" "1443.17673555535"
"5" "27" "874.924081654714"
"5" "28" "993.11112090102"
"5" "29" "1010.78005050851"
"5" "31" "1108.44620125298"
"5" "32" "1664.72832738011"
"5" "33" "1122.92485386084"
"5" "35" "1200.70055962261"
"5" "36" "1241.0369070445"
"5" "37" "1292.89899892436"
"5" "38" "1344.20025547807"
"5" "44" "1492.24928768341"
"5" "46" "1589.01483724672"
"5" "6" "366.834639363732"
"5" "7" "148.819402427843"
"5" "8" "147.910471226649"
"5" "9" "960.612271090165"
"6" "11" "530.005159218248"
"6" "12" "299.923671286804"
"6" "13" "332.463882875957"
"6" "14" "399.457857301252"
"6" "15" "391.699155196705"
"6" "16" "431.055311622818"
"6" "17" "485.302513453038"
"6" "18" "652.577506293812"
"6" "19" "565.307566424195"
"6" "20" "789.342280198477"
"6" "21" "658.780197417628"
"6" "22" "758.625674459825"
"6" "23" "748.458449913001"
"6" "24" "844.481967536355"
"6" "25" "900.16810405746"
"6" "26" "1124.56539679709"
"6" "27" "958.811023473968"
"6" "28" "1114.53252980333"
"6" "29" "1070.21744348278"
"6" "30" "1414.1203658419"
"6" "31" "1118.13991974053"
"6" "32" "1365.980430853"
"6" "33" "1218.35655746118"
"6" "34" "1587.64750825545"
"6" "35" "1267.52217059866"
"6" "36" "1257.4724066532"
"6" "37" "1359.14469355001"
"6" "38" "1339.31250394077"
"6" "43" "1561.91741733191"
"6" "44" "1524.22426361449"
"6" "46" "1595.71696147214"
"6" "7" "245.157017440211"
"6" "8" "440.177204552462"
"6" "9" "594.437830832854"
"7" "11" "290.748942870351"
"7" "12" "245.003149599529"
"7" "13" "412.863714098089"
"7" "14" "517.9005631345"
"7" "15" "334.2888257218"
"7" "16" "417.913167850413"
"7" "17" "547.889786695344"
"7" "18" "473.80494967722"
"7" "19" "495.6874648117"
"7" "20" "956.319812457164"
"7" "21" "696.412596435943"
"7" "22" "885.178086189025"
"7" "23" "850.346999110584"
"7" "24" "956.206909770647"
"7" "25" "741.640873176241"
"7" "26" "1294.44309754634"
"7" "27" "820.648647026535"
"7" "28" "957.298748181285"
"7" "29" "948.689993506228"
"7" "30" "1593.80970258078"
"7" "31" "1028.73989908414"
"7" "32" "1516.29215421759"
"7" "33" "1077.26795737107"
"7" "35" "1143.97424389826"
"7" "36" "1165.30293588415"
"7" "37" "1236.84536789861"
"7" "38" "1261.79377187721"
"7" "43" "1654.8544183494"
"7" "44" "1424.43241093128"
"7" "46" "1512.53570019735"
"7" "8" "195.347488668362"
"7" "9" "828.191359973348"
"8" "11" "108.858340735821"
"8" "12" "339.023217002372"
"8" "13" "542.049720178049"
"8" "14" "654.684904359852"
"8" "15" "392.948257574341"
"8" "16" "489.17059615896"
"8" "17" "650.072584216024"
"8" "18" "372.755164057562"
"8" "19" "507.715690776512"
"8" "20" "1101.15497223926"
"8" "21" "768.867061686099"
"8" "22" "1006.60953446655"
"8" "23" "957.21722378491"
"8" "24" "1065.61992830377"
"8" "25" "640.447761143536"
"8" "26" "1435.64693827304"
"8" "27" "735.978313160675"
"8" "28" "848.075471885963"
"8" "29" "874.15607338378"
"8" "31" "980.305371173328"
"8" "32" "1641.3044756787"
"8" "33" "979.936521279073"
"8" "35" "1061.04194401604"
"8" "36" "1109.85391522666"
"8" "37" "1152.70386582751"
"8" "38" "1216.39666530887"
"8" "44" "1356.20870725407"
"8" "46" "1456.94795193282"
"8" "9" "1014.66729787255"
"9" "11" "1085.96236456087"
"9" "12" "739.553820356416"
"9" "13" "568.79498480123"
"9" "14" "488.906776157875"
"9" "15" "772.446888015945"
"9" "16" "727.057577832365"
"9" "17" "610.603918899872"
"9" "18" "1100.90338010117"
"9" "19" "875.455478599135"
"9" "20" "428.917852514709"
"9" "21" "726.882908851337"
"9" "22" "546.262300093148"
"9" "23" "612.909974598873"
"9" "24" "640.110844528074"
"9" "25" "1275.12341203699"
"9" "26" "674.561680802607"
"9" "27" "1286.74143075055"
"9" "28" "1460.4860107509"
"9" "29" "1348.89847916031"
"9" "30" "912.087063068522"
"9" "31" "1323.16394538709"
"9" "32" "944.299744371036"
"9" "33" "1519.5325096682"
"9" "34" "1087.59451081355"
"9" "35" "1525.85546878704"
"9" "36" "1448.90586603809"
"9" "37" "1605.26368115964"
"9" "38" "1488.1731887008"
"9" "39" "1316.49639424348"
"9" "43" "1272.24493956498"
"9" "44" "1704.17317734221"
"9" "45" "1354.62965513219"
"9" "47" "1456.28947551188"
"9" "48" "1463.73396408545"
"11" "12" "371.746984209242"
"11" "13" "578.019138842123"
"11" "14" "691.175993781303"
"11" "15" "400.382076488117"
"11" "16" "495.129101477066"
"11" "17" "665.544519761454"
"11" "18" "290.742340546536"
"11" "19" "479.41588915618"
"11" "20" "1135.27689293495"
"11" "21" "763.164286619594"
"11" "22" "1025.85220908074"
"11" "23" "967.950912025761"
"11" "24" "1076.33137477535"
"11" "25" "549.162266094469"
"11" "26" "1464.4268750058"
"11" "27" "650.088963007456"
"11" "28" "751.325792368204"
"11" "29" "790.697308766466"
"11" "31" "907.077337175091"
"11" "32" "1657.41164683211"
"11" "33" "886.476582147113"
"11" "35" "972.4457047027"
"11" "36" "1032.20878306035"
"11" "37" "1063.06189348251"
"11" "38" "1142.29675565203"
"11" "44" "1271.66083098782"
"11" "46" "1377.04025517436"
"12" "13" "206.514590405676"
"12" "14" "319.832643455374"
"12" "15" "98.003989968255"
"12" "16" "172.959078767263"
"12" "17" "314.217233553328"
"12" "18" "376.207897747916"
"12" "19" "272.89252813068"
"12" "20" "765.483685524199"
"12" "21" "452.52873883774"
"12" "22" "667.81853025901"
"12" "23" "621.501254609855"
"12" "24" "729.428171090878"
"12" "25" "605.46870347539"
"12" "26" "1097.91429137186"
"12" "27" "659.416225002685"
"12" "28" "817.773836091236"
"12" "29" "770.59650041517"
"12" "30" "1401.80811146712"
"12" "31" "824.935165353733"
"12" "32" "1302.60177340043"
"12" "33" "918.728078219875"
"12" "34" "1565.5859529472"
"12" "35" "968.007419625646"
"12" "36" "964.020765619901"
"12" "37" "1059.85165511565"
"12" "38" "1051.28560376032"
"12" "43" "1415.7390829017"
"12" "44" "1229.40176225561"
"12" "45" "1603.05624404741"
"12" "46" "1306.34946201159"
"12" "47" "1576.28156990856"
"12" "48" "1691.64228285042"
"13" "14" "113.337055022121"
"13" "15" "207.127981931692"
"13" "16" "162.392365809873"
"13" "17" "153.058259533689"
"13" "18" "534.437408832642"
"13" "19" "317.400584466769"
"13" "20" "559.554829421937"
"13" "21" "326.556245584745"
"13" "22" "472.682104342522"
"13" "23" "439.479260587037"
"13" "24" "544.044166116237"
"13" "25" "712.848146901465"
"13" "26" "893.657555305259"
"13" "27" "738.130229753038"
"13" "28" "909.163658794336"
"13" "29" "822.343155106673"
"13" "30" "1196.88274067999"
"13" "31" "836.463845711421"
"13" "32" "1105.71579646171"
"13" "33" "986.360548703079"
"13" "34" "1362.06400948814"
"13" "35" "1013.36021248394"
"13" "36" "973.749997354623"
"13" "37" "1100.74752283865"
"13" "38" "1042.39058008915"
"13" "39" "1607.84583665905"
"13" "43" "1250.54993834203"
"13" "44" "1240.96075937918"
"13" "45" "1424.08871339553"
"13" "46" "1298.6366349453"
"13" "47" "1418.68655285837"
"13" "48" "1517.07247455959"
"14" "15" "311.320903149792"
"14" "16" "244.919011095852"
"14" "17" "132.937080839401"
"14" "18" "632.004059006476"
"14" "19" "387.281086763996"
"14" "20" "446.520503782525"
"14" "21" "295.758285437108"
"14" "22" "369.60577040884"
"14" "23" "349.486762917979"
"14" "24" "448.606321388309"
"14" "25" "786.829557467059"
"14" "26" "781.611259402713"
"14" "27" "798.7584333706"
"14" "28" "972.248665361383"
"14" "29" "868.098706650356"
"14" "30" "1084.32163990707"
"14" "31" "861.378840742057"
"14" "32" "998.39328080489"
"14" "33" "1036.81424674989"
"14" "34" "1250.30031715575"
"14" "35" "1052.23858370249"
"14" "36" "994.752341174747"
"14" "37" "1136.04290137138"
"14" "38" "1052.09701545968"
"14" "39" "1496.06978777793"
"14" "43" "1163.68506870082"
"14" "44" "1259.00695165294"
"14" "45" "1327.77106719626"
"14" "46" "1305.556168986"
"14" "47" "1335.92537056436"
"14" "48" "1423.3046270751"
"14" "54" "1708.51089571925"
"15" "16" "96.4025979340228"
"15" "17" "265.343077217244"
"15" "18" "328.503332361107"
"15" "19" "175.47200029864"
"15" "20" "742.664812593444"
"15" "21" "377.063933215653"
"15" "22" "625.672874941866"
"15" "23" "568.431714613944"
"15" "24" "676.955224376387"
"15" "25" "530.101247471194"
"15" "26" "1066.67885845494"
"15" "27" "574.448465530209"
"15" "28" "737.843130940559"
"15" "29" "679.708825096365"
"15" "30" "1371.45082133929"
"15" "31" "728.434083445704"
"15" "32" "1257.18728290386"
"15" "33" "832.183960618464"
"15" "34" "1530.761508312"
"15" "35" "876.666849300583"
"15" "36" "867.662271121042"
"15" "37" "967.952765902803"
"15" "38" "953.741516020694"
"15" "43" "1344.86296704243"
"15" "44" "1133.65186265319"
"15" "45" "1539.93005226813"
"15" "46" "1209.07618985326"
"15" "47" "1501.16944749063"
"15" "48" "1625.35413707174"
"16" "17" "173.735673051246"
"16" "18" "388.804178504627"
"16" "19" "155.796717377683"
"16" "20" "657.23574453739"
"16" "21" "282.683469711134"
"16" "22" "532.724786743132"
"16" "23" "472.876280517185"
"16" "24" "581.323734084704"
"16" "25" "550.752584841109"
"16" "26" "976.352146756987"
"16" "27" "576.743842203293"
"16" "28" "747.124308589974"
"16" "29" "666.000836177778"
"16" "30" "1280.99175827523"
"16" "31" "693.245157964907"
"16" "32" "1162.36654526039"
"16" "33" "827.403276733079"
"16" "34" "1438.59597865979"
"16" "35" "859.607243398196"
"16" "36" "832.164474364447"
"16" "37" "948.619760516421"
"16" "38" "909.601944927462"
"16" "39" "1683.18984360713"
"16" "43" "1249.80925954661"
"16" "44" "1099.7867758097"
"16" "45" "1443.67595086606"
"16" "46" "1166.28996355097"
"16" "47" "1407.48460396983"
"16" "48" "1529.45129457548"
"17" "18" "552.971276896726"
"17" "19" "282.425257503362"
"17" "20" "485.209060555733"
"17" "21" "175.511835307649"
"17" "22" "360.340585936015"
"17" "23" "307.459713001256"
"17" "24" "415.668876328182"
"17" "25" "675.41911503669"
"17" "26" "802.660429250714"
"17" "27" "677.551630291288"
"17" "28" "851.470415811571"
"17" "29" "739.580378196147"
"17" "30" "1107.33745982145"
"17" "31" "728.62622010761"
"17" "32" "992.908986826772"
"17" "33" "909.502008211784"
"17" "34" "1265.60566490345"
"17" "35" "921.321362742641"
"17" "36" "861.817003359074"
"17" "37" "1004.30680767608"
"17" "38" "919.894869318371"
"17" "39" "1510.47133703934"
"17" "43" "1107.23107794522"
"17" "44" "1126.15330982532"
"17" "45" "1289.53054377644"
"17" "46" "1173.93531442755"
"17" "47" "1272.28818006509"
"17" "48" "1379.36321158909"
"17" "54" "1658.67494227752"
"17" "60" "1680.71090217364"
"18" "19" "285.56408588617"
"18" "20" "1036.49482392164"
"18" "21" "586.413903161549"
"18" "22" "893.250717160143"
"18" "23" "817.137799514136"
"18" "24" "920.185790375267"
"18" "25" "271.063548153619"
"18" "26" "1340.6423040466"
"18" "27" "363.223275671374"
"18" "28" "484.735973631536"
"18" "29" "501.94213851911"
"18" "30" "1642.49402484331"
"18" "31" "616.729522274957"
"18" "32" "1498.30057282202"
"18" "33" "610.547147854129"
"18" "35" "688.475871422707"
"18" "36" "741.552012092209"
"18" "37" "780.372147931047"
"18" "38" "851.656026434601"
"18" "43" "1504.32600104379"
"18" "44" "983.874931328809"
"18" "46" "1086.97278738911"
"18" "47" "1638.42427594454"
"19" "20" "756.968265524352"
"19" "21" "302.400418469472"
"19" "22" "608.44233891289"
"19" "23" "531.580759446714"
"19" "24" "635.042344290719"
"19" "25" "399.680183427952"
"19" "26" "1055.51618877822"
"19" "27" "420.970626127947"
"19" "28" "591.783533057149"
"19" "29" "512.926057534266"
"19" "30" "1357.00298488341"
"19" "31" "553.255494319791"
"19" "32" "1214.74512162643"
"19" "33" "672.286747026273"
"19" "34" "1505.94091045982"
"19" "35" "708.204164927124"
"19" "36" "692.549791255967"
"19" "37" "798.373196850995"
"19" "38" "778.397436425146"
"19" "43" "1246.75076594854"
"19" "44" "958.97377107276"
"19" "45" "1457.3529743289"
"19" "46" "1033.61300116291"
"19" "47" "1392.08884748014"
"19" "48" "1535.27786017391"
"20" "21" "490.271910290507"
"20" "22" "181.136454539804"
"20" "23" "275.223320742313"
"20" "24" "244.019996316113"
"20" "25" "1123.59537655444"
"20" "26" "338.372818710803"
"20" "27" "1097.94964413896"
"20" "28" "1266.01742985227"
"20" "29" "1117.80789127319"
"20" "30" "638.440583381027"
"20" "31" "1046.95843038212"
"20" "32" "578.894781208629"
"20" "33" "1287.55007943544"
"20" "34" "806.714212277153"
"20" "35" "1264.75711275978"
"20" "36" "1152.92281851561"
"20" "37" "1330.60095318858"
"20" "38" "1165.43650480369"
"20" "39" "1052.12855915359"
"20" "43" "850.274555697792"
"20" "44" "1385.23652890894"
"20" "45" "958.287001590147"
"20" "46" "1388.08431025312"
"20" "47" "1034.01284311421"
"20" "48" "1063.79370461855"
"20" "49" "1406.37533669358"
"20" "52" "1459.44468648415"
"20" "53" "1681.71143756923"
"20" "54" "1355.32384270452"
"20" "57" "1690.83989492134"
"20" "58" "1545.1142992565"
"20" "60" "1527.09079814983"
"20" "61" "1611.13055191646"
"21" "22" "321.911083032699"
"21" "23" "235.614180980619"
"21" "24" "334.479655826149"
"21" "25" "634.958119453597"
"21" "26" "762.142571967493"
"21" "27" "608.303067726699"
"21" "28" "778.029932371754"
"21" "29" "639.291900788692"
"21" "30" "1060.1872566418"
"21" "31" "596.906341795126"
"21" "32" "912.381896749045"
"21" "33" "811.047689996668"
"21" "34" "1205.56386433486"
"21" "35" "804.296986798353"
"21" "36" "722.201855777901"
"21" "37" "880.520437260896"
"21" "38" "767.407500795618"
"21" "39" "1446.00553465651"
"21" "43" "967.86418572448"
"21" "44" "980.144703825771"
"21" "45" "1166.64546281109"
"21" "46" "1017.25125587392"
"21" "47" "1124.81362901136"
"21" "48" "1249.79045660284"
"21" "54" "1521.56628928754"
"21" "60" "1514.35545914424"
"21" "61" "1590.10464816877"
"22" "23" "94.5007754345174"
"22" "24" "98.7845601935031"
"22" "25" "956.485065955076"
"22" "26" "447.548330357911"
"22" "27" "924.336312177578"
"22" "28" "1090.26746425246"
"22" "29" "938.695951344699"
"22" "30" "750.750813403607"
"22" "31" "865.821978011066"
"22" "32" "634.790761505694"
"22" "33" "1107.79039824699"
"22" "34" "905.973289166304"
"22" "35" "1083.68916000134"
"22" "36" "972.518173968159"
"22" "37" "1149.53179790915"
"22" "38" "987.983218146611"
"22" "39" "1150.46505977797"
"22" "43" "809.316069910041"
"22" "44" "1207.78157178548"
"22" "45" "960.151231174019"
"22" "46" "1215.43206893055"
"22" "47" "987.583393557699"
"22" "48" "1057.85283130517"
"22" "49" "1472.00505802902"
"22" "52" "1504.69247035716"
"22" "54" "1345.54672402133"
"22" "58" "1557.92764320872"
"22" "60" "1451.00503161352"
"22" "61" "1533.15019134337"
"22" "64" "1702.71864258415"
"23" "24" "108.5476567031"
"23" "25" "867.138496294725"
"23" "26" "526.618914469474"
"23" "27" "831.935555199462"
"23" "28" "996.8986708842"
"23" "29" "844.315234626999"
"23" "30" "825.910978764862"
"23" "31" "772.024724212186"
"23" "32" "690.228483844026"
"23" "33" "1013.30538908009"
"23" "34" "974.801464370559"
"23" "35" "989.568654298368"
"23" "36" "880.385120792469"
"23" "37" "1056.10667379187"
"23" "38" "899.266500591573"
"23" "39" "1217.23593456804"
"23" "43" "814.282939092739"
"23" "44" "1118.85232458262"
"23" "45" "985.028491354606"
"23" "46" "1130.82469196344"
"23" "47" "986.709924611981"
"23" "48" "1077.60084907515"
"23" "49" "1522.96748780328"
"23" "52" "1546.06513685584"
"23" "54" "1360.75710195275"
"23" "58" "1583.29557792679"
"23" "60" "1429.29485351114"
"23" "61" "1509.90434548149"
"23" "64" "1683.60543980253"
"24" "25" "955.284646060201"
"24" "26" "433.184169824433"
"24" "27" "911.948570336796"
"24" "28" "1071.95921366604"
"24" "29" "911.354534623161"
"24" "30" "726.758053735402"
"24" "31" "823.545250351214"
"24" "32" "582.607034406005"
"24" "33" "1076.79499495692"
"24" "34" "871.204850450128"
"24" "35" "1043.13206476509"
"24" "36" "921.004574173935"
"24" "37" "1103.42138510202"
"24" "38" "926.297183230814"
"24" "39" "1112.35149894784"
"24" "43" "718.24289212462"
"24" "44" "1145.76326267379"
"24" "45" "880.280715117137"
"24" "46" "1144.94493539615"
"24" "47" "894.422643233256"
"24" "48" "974.785732399162"
"24" "49" "1414.48034158024"
"24" "52" "1437.91834248115"
"24" "54" "1260.06150802651"
"24" "57" "1691.60182553801"
"24" "58" "1478.74984914952"
"24" "60" "1352.92919602259"
"24" "61" "1434.90199958563"
"24" "62" "1709.6815562355"
"24" "63" "1633.33918207436"
"24" "64" "1605.08769655462"
"25" "26" "1388.46478842225"
"25" "27" "112.506781882968"
"25" "28" "216.240169834886"
"25" "29" "252.524203573805"
"25" "30" "1677.91739924691"
"25" "31" "398.151119571133"
"25" "32" "1501.74129265935"
"25" "33" "339.813678563266"
"25" "35" "423.634123171975"
"25" "36" "502.515499450479"
"25" "37" "513.906689130805"
"25" "38" "619.795568158426"
"25" "43" "1427.51509353146"
"25" "44" "725.538592939076"
"25" "45" "1663.74516195599"
"25" "46" "837.302007240021"
"25" "47" "1538.3860483862"
"26" "27" "1343.46234190197"
"26" "28" "1500.36705160194"
"26" "29" "1334.36713429571"
"26" "30" "304.772002193916"
"26" "31" "1231.38652412518"
"26" "32" "270.146318341375"
"26" "33" "1495.09774959577"
"26" "34" "468.851433045061"
"26" "35" "1450.05087465396"
"26" "36" "1311.82137613204"
"26" "37" "1500.78569693903"
"26" "38" "1294.34596469041"
"26" "39" "714.550316998904"
"26" "43" "654.259728820196"
"26" "44" "1507.14933625693"
"26" "45" "687.990417510057"
"26" "46" "1479.61421189478"
"26" "47" "831.502398194017"
"26" "48" "798.538106190596"
"26" "49" "1072.02683830061"
"26" "50" "1439.56115973948"
"26" "51" "1637.86009768848"
"26" "52" "1134.99648266627"
"26" "53" "1343.38431074051"
"26" "54" "1085.03718927261"
"26" "57" "1357.201076283"
"26" "58" "1246.0503800598"
"26" "60" "1353.07969498544"
"26" "61" "1438.02909596052"
"26" "62" "1473.92354364955"
"26" "63" "1454.07524216815"
"26" "64" "1579.71324891765"
"27" "28" "173.919448680108"
"27" "29" "142.102220361803"
"27" "30" "1625.74107193332"
"27" "31" "286.297356790199"
"27" "32" "1439.24411433787"
"27" "33" "259.801464884044"
"27" "35" "325.815759298414"
"27" "36" "390.973820216166"
"27" "37" "418.237000158221"
"27" "38" "507.652130090585"
"27" "43" "1339.6948445517"
"27" "44" "621.580948854357"
"27" "45" "1579.37307171763"
"27" "46" "729.241795656366"
"27" "47" "1443.67813489036"
"27" "48" "1633.90093862003"
"27" "60" "1666.36367593526"
"28" "29" "182.160663631157"
"28" "31" "339.15695507389"
"28" "32" "1580.5595300433"
"28" "33" "143.88401273797"
"28" "35" "252.587245827921"
"28" "36" "387.00105273543"
"28" "37" "330.491743688294"
"28" "38" "504.949260703932"
"28" "43" "1445.19459956317"
"28" "44" "555.262286382949"
"28" "45" "1689.78604559984"
"28" "46" "680.304805754132"
"28" "47" "1533.356532222"
"28" "60" "1706.17287468416"
"29" "30" "1604.19521891535"
"29" "31" "163.54707897772"
"29" "32" "1403.7867247025"
"29" "33" "171.879323951314"
"29" "35" "197.497420317902"
"29" "36" "250.196695657932"
"29" "37" "289.841383627306"
"29" "38" "368.35008401827"
"29" "43" "1263.30610578318"
"29" "44" "482.052742532972"
"29" "45" "1507.68190554792"
"29" "46" "587.316955169625"
"29" "47" "1353.85199977551"
"29" "48" "1554.57213228881"
"29" "60" "1546.02552916709"
"29" "61" "1599.70196718623"
"30" "31" "1487.90535871849"
"30" "32" "244.957693604451"
"30" "34" "176.211093804812"
"30" "35" "1702.60993737107"
"30" "36" "1553.24471552453"
"30" "38" "1519.45203802985"
"30" "39" "416.429821642348"
"30" "43" "670.763874758711"
"30" "45" "589.583163010371"
"30" "46" "1676.22847549402"
"30" "47" "812.733360358122"
"30" "48" "693.664486965549"
"30" "49" "803.160951668467"
"30" "50" "1134.86115549001"
"30" "51" "1334.32823546721"
"30" "52" "893.372634691947"
"30" "53" "1051.79814572032"
"30" "54" "948.002640446846"
"30" "55" "1512.36763365448"
"30" "56" "1475.58065501266"
"30" "57" "1087.35641393077"
"30" "58" "1053.30294949755"
"30" "59" "1427.55599086696"
"30" "60" "1327.49466152972"
"30" "61" "1409.51485990028"
"30" "62" "1269.63968435328"
"30" "63" "1291.87528535018"
"30" "64" "1523.69071418799"
"30" "65" "1533.72939622762"
"30" "66" "1532.9141888083"
"30" "67" "1654.19208957678"
"30" "69" "1568.88016693627"
"30" "72" "1651.55401897762"
"31" "32" "1277.28586355355"
"31" "33" "274.412112176458"
"31" "34" "1592.57299119966"
"31" "35" "219.721097290648"
"31" "36" "139.332651814223"
"31" "37" "285.217178553565"
"31" "38" "236.103536780048"
"31" "43" "1109.95809843981"
"31" "44" "406.611868217363"
"31" "45" "1356.08721028598"
"31" "46" "483.872032046097"
"31" "47" "1194.32368266754"
"31" "48" "1399.03665364049"
"31" "54" "1605.51723318992"
"31" "60" "1384.0900517104"
"31" "61" "1438.94119382046"
"31" "64" "1623.07437512606"
"32" "33" "1550.67512913892"
"32" "34" "315.294769731396"
"32" "35" "1487.41321598393"
"32" "36" "1332.23745516587"
"32" "37" "1523.225314812"
"32" "38" "1290.64720888189"
"32" "39" "539.972081134332"
"32" "43" "440.640228676426"
"32" "44" "1488.65767771344"
"32" "45" "422.825830482868"
"32" "46" "1437.35543343044"
"32" "47" "600.189601473692"
"32" "48" "533.632715359656"
"32" "49" "837.55451769972"
"32" "50" "1278.01251264392"
"32" "51" "1497.63802377009"
"32" "52" "880.86278596394"
"32" "53" "1132.82388360412"
"32" "54" "816.779499654949"
"32" "55" "1669.43258404288"
"32" "56" "1624.25533323432"
"32" "57" "1119.15545101503"
"32" "58" "977.129759310562"
"32" "59" "1548.73327205968"
"32" "60" "1123.78857195556"
"32" "61" "1207.77299056569"
"32" "62" "1205.95316147954"
"32" "63" "1184.29038275873"
"32" "64" "1337.39293610001"
"32" "65" "1569.78096209965"
"32" "66" "1504.1433064349"
"32" "67" "1694.12748798636"
"32" "69" "1496.52627048929"
"32" "70" "1560.92789635547"
"32" "71" "1650.35437770748"
"32" "72" "1594.52559089333"
"33" "35" "115.086683860519"
"33" "36" "273.752315095956"
"33" "37" "186.677089291084"
"33" "38" "384.354782168461"
"33" "43" "1377.44377431264"
"33" "44" "412.104594151635"
"33" "45" "1624.7631130136"
"33" "46" "539.109164241163"
"33" "47" "1451.50009706749"
"33" "48" "1663.21381507642"
"33" "60" "1590.92279091983"
"33" "61" "1637.32910485584"
"34" "36" "1646.07828945868"
"34" "38" "1601.22199821208"
"34" "39" "245.782846105126"
"34" "43" "661.581322987674"
"34" "45" "517.973754492401"
"34" "47" "771.462211063934"
"34" "48" "608.484489983141"
"34" "49" "628.199906074423"
"34" "50" "978.540636515084"
"34" "51" "1189.42884586213"
"34" "52" "725.961641823313"
"34" "53" "877.45082656888"
"34" "54" "831.259125926202"
"34" "55" "1364.1353286766"
"34" "56" "1322.83448701905"
"34" "57" "911.766532729076"
"34" "58" "905.124378491764"
"34" "59" "1263.35024508229"
"34" "60" "1262.57181927762"
"34" "61" "1341.21053073094"
"34" "62" "1113.87725046896"
"34" "63" "1155.02240301735"
"34" "64" "1438.2592614918"
"34" "65" "1357.58794721593"
"34" "66" "1365.15179516234"
"34" "67" "1477.9828853764"
"34" "69" "1414.07607442604"
"34" "70" "1655.81588047327"
"34" "72" "1491.0507436845"
"35" "36" "171.272458364519"
"35" "37" "92.8732366212396"
"35" "38" "273.350482792393"
"35" "43" "1289.76614062209"
"35" "44" "305.563099656045"
"35" "45" "1537.89381929411"
"35" "46" "427.858034253658"
"35" "47" "1355.17384359227"
"35" "48" "1571.53730043064"
"35" "60" "1478.82116515353"
"35" "61" "1524.13886741599"
"35" "64" "1703.33957948238"
"36" "37" "191.148566153849"
"36" "38" "119.680788897768"
"36" "43" "1120.02770696571"
"36" "44" "267.673077652051"
"36" "45" "1368.27692731503"
"36" "46" "348.082577098922"
"36" "47" "1183.90524258957"
"36" "48" "1400.64209339144"
"36" "54" "1586.9094698124"
"36" "60" "1320.63971197174"
"36" "61" "1369.45611287985"
"36" "64" "1550.90488451937"
"36" "70" "1695.27639812665"
"37" "38" "258.212926354889"
"37" "43" "1300.463319334"
"37" "44" "226.394285999214"
"37" "45" "1548.64852182435"
"37" "46" "356.833070118308"
"37" "47" "1353.58001405339"
"37" "48" "1575.89979698372"
"37" "60" "1443.77290735193"
"37" "61" "1484.84864842928"
"37" "64" "1661.17469997418"
"38" "43" "1045.32377434173"
"38" "44" "219.825636039706"
"38" "45" "1293.17460084129"
"38" "46" "256.756329865127"
"38" "47" "1095.37052603699"
"38" "48" "1318.31445355614"
"38" "54" "1491.78140860946"
"38" "60" "1206.57246941996"
"38" "61" "1253.56987026278"
"38" "64" "1434.16034328977"
"38" "70" "1576.32990416353"
"38" "71" "1601.10108373162"
"39" "43" "792.169957534037"
"39" "45" "586.751483655939"
"39" "47" "855.30039477153"
"39" "48" "644.058705277191"
"39" "49" "422.977701437932"
"39" "50" "738.615321000343"
"39" "51" "958.841321884214"
"39" "52" "557.188410500434"
"39" "53" "636.576611681632"
"39" "54" "789.471837942909"
"39" "55" "1129.53875542217"
"39" "56" "1084.55709374958"
"39" "57" "694.736997889396"
"39" "58" "788.180095075135"
"39" "59" "1018.22606177562"
"39" "60" "1289.71007958679"
"39" "61" "1360.91897084883"
"39" "62" "969.565016392824"
"39" "63" "1055.97013073157"
"39" "64" "1428.32071939875"
"39" "65" "1130.77694935475"
"39" "66" "1180.39128786938"
"39" "67" "1248.38892157411"
"39" "68" "1477.25609128466"
"39" "69" "1266.46062351347"
"39" "70" "1634.71835796461"
"39" "72" "1327.10034343845"
"39" "73" "1569.94398531733"
"39" "74" "1534.56172152313"
"39" "75" "1631.90738696092"
"39" "77" "1599.80547360135"
"39" "79" "1620.69457758614"
"43" "44" "1208.36250344685"
"43" "45" "248.292349017953"
"43" "46" "1127.31726692691"
"43" "47" "184.052379893516"
"43" "48" "295.110472650207"
"43" "49" "886.378700920263"
"43" "50" "1457.27999138031"
"43" "51" "1701.32782388761"
"43" "52" "839.143348799385"
"43" "53" "1216.81137939268"
"43" "54" "553.71081290428"
"43" "57" "1119.06686852769"
"43" "58" "798.225199283565"
"43" "59" "1671.77236920048"
"43" "60" "699.005106097525"
"43" "61" "784.006066110788"
"43" "62" "1022.18620894195"
"43" "63" "920.369037373896"
"43" "64" "931.031694107778"
"43" "65" "1537.76688924265"
"43" "66" "1359.81991318359"
"43" "67" "1661.82480010563"
"43" "69" "1274.36253788923"
"43" "70" "1153.36797388796"
"43" "71" "1236.74160728594"
"43" "72" "1394.0771329218"
"43" "81" "1623.29571083264"
"44" "45" "1452.60510455117"
"44" "46" "135.615026999676"
"44" "47" "1233.06300758699"
"44" "48" "1465.17948299981"
"44" "54" "1609.19675060401"
"44" "60" "1258.10096217146"
"44" "61" "1292.18764480898"
"44" "64" "1463.34055027225"
"44" "70" "1578.78298320816"
"44" "71" "1589.64159800617"
"45" "46" "1366.95192987476"
"45" "47" "268.578975146601"
"45" "48" "110.824109135708"
"45" "49" "638.088455975462"
"45" "50" "1214.95561324219"
"45" "51" "1461.14259965401"
"45" "52" "597.454377119755"
"45" "53" "968.542772236702"
"45" "54" "399.163422518338"
"45" "55" "1610.1323285919"
"45" "56" "1549.53571395538"
"45" "57" "875.001987736326"
"45" "58" "598.470046306702"
"45" "59" "1423.84641692084"
"45" "60" "745.528545829626"
"45" "61" "825.360801284294"
"45" "62" "829.521783183412"
"45" "63" "772.998807580611"
"45" "64" "934.111946775068"
"45" "65" "1301.92573554029"
"45" "66" "1154.68828789313"
"45" "67" "1426.78853991645"
"45" "69" "1104.79383742623"
"45" "70" "1155.78440836457"
"45" "71" "1249.15935972929"
"45" "72" "1214.13464981359"
"45" "74" "1667.67777828641"
"45" "77" "1654.31816379243"
"45" "79" "1596.37486796266"
"45" "81" "1569.31262314467"
"46" "47" "1136.01426944083"
"46" "48" "1371.51163997869"
"46" "54" "1499.84645759263"
"46" "60" "1129.62074924759"
"46" "61" "1161.14796376939"
"46" "64" "1330.51018454504"
"46" "70" "1443.49322130418"
"46" "71" "1454.02694451306"
"47" "48" "238.280434911794"
"47" "49" "858.486932968081"
"47" "50" "1458.02612059164"
"47" "51" "1707.14316934921"
"47" "52" "776.303471741984"
"47" "53" "1185.29661012074"
"47" "54" "415.55126102667"
"47" "57" "1056.97319795806"
"47" "58" "678.998929977924"
"47" "59" "1643.36287810602"
"47" "60" "524.268405241933"
"47" "61" "608.722321522786"
"47" "62" "890.618728037201"
"47" "63" "762.841550400882"
"47" "64" "749.164613225404"
"47" "65" "1449.78256109188"
"47" "66" "1233.7630531176"
"47" "67" "1571.25048523922"
"47" "69" "1123.3060587201"
"47" "70" "972.164240538232"
"47" "71" "1057.40812827944"
"47" "72" "1248.15752145824"
"47" "79" "1649.9231271598"
"47" "81" "1439.36530037136"
"48" "49" "621.477059587067"
"48" "50" "1219.8392680019"
"48" "51" "1469.12763010489"
"48" "52" "551.229149481235"
"48" "53" "949.814299091345"
"48" "54" "291.546240646758"
"48" "55" "1610.08361105656"
"48" "56" "1545.99230366499"
"48" "57" "832.693107734153"
"48" "58" "509.331535927266"
"48" "59" "1407.85783062439"
"48" "60" "656.77520969413"
"48" "61" "733.743636682167"
"48" "62" "737.810293530903"
"48" "63" "666.864465335865"
"48" "64" "832.500584361349"
"48" "65" "1243.85381395549"
"48" "66" "1070.25865823779"
"48" "67" "1367.57965942634"
"48" "69" "1005.20510231486"
"48" "70" "1052.68652520862"
"48" "71" "1147.42142919175"
"48" "72" "1118.23534411565"
"48" "73" "1693.68780546279"
"48" "74" "1598.02760350236"
"48" "77" "1573.65650912994"
"48" "79" "1506.40352202829"
"48" "81" "1459.0532837189"
"49" "50" "612.712804768708"
"49" "51" "863.315331480654"
"49" "52" "176.438229962973"
"49" "53" "330.559554574745"
"49" "54" "589.994550128345"
"49" "55" "993.247371101902"
"49" "56" "926.769837232703"
"49" "57" "285.426977730105"
"49" "58" "456.633525720898"
"49" "59" "787.425617030076"
"49" "60" "1138.4962060316"
"49" "61" "1191.57575816359"
"49" "62" "582.141204543954"
"49" "63" "723.778637877408"
"49" "64" "1206.10005596908"
"49" "65" "735.745608857907"
"49" "66" "758.536091625098"
"49" "67" "858.867784942202"
"49" "68" "1170.75531212715"
"49" "69" "866.752542703315"
"49" "70" "1384.46914545789"
"49" "71" "1485.22020587321"
"49" "72" "914.002608167807"
"49" "73" "1189.08847938235"
"49" "74" "1134.64618586424"
"49" "75" "1259.91456644017"
"49" "76" "1476.31007791408"
"49" "77" "1183.21353514911"
"49" "78" "1373.92337252201"
"49" "79" "1197.77872785191"
"49" "80" "1499.50167719814"
"49" "81" "1607.42224336314"
"49" "83" "1572.570690458"
"49" "86" "1621.74709831212"
"50" "51" "250.723432003931"
"50" "52" "754.138018378661"
"50" "53" "345.787155147246"
"50" "54" "1197.86932351811"
"50" "55" "397.856681297237"
"50" "56" "346.48450356931"
"50" "57" "570.308640062495"
"50" "58" "1016.98167651392"
"50" "59" "316.066793812735"
"50" "62" "1044.02623928029"
"50" "63" "1250.24553632663"
"50" "65" "728.391575833762"
"50" "66" "1023.72832694853"
"50" "67" "796.055608744535"
"50" "68" "810.359110412886"
"50" "69" "1248.46527075693"
"50" "72" "1230.80289886943"
"50" "73" "1039.58528265441"
"50" "74" "1074.67759041409"
"50" "75" "1071.10324267855"
"50" "76" "1147.15727208702"
"50" "77" "1225.82867600803"
"50" "78" "1176.12260672416"
"50" "79" "1341.57391780628"
"50" "80" "1252.71037492533"
"50" "83" "1382.65461353482"
"50" "84" "1449.94384928063"
"51" "52" "1001.37485826863"
"51" "53" "580.926238774874"
"51" "54" "1446.96632952363"
"51" "55" "182.264361626013"
"51" "56" "175.884505878411"
"51" "57" "797.684365363619"
"51" "58" "1258.22692403148"
"51" "59" "313.073184087648"
"51" "62" "1266.4513250353"
"51" "63" "1481.60300195277"
"51" "65" "854.078182333042"
"51" "66" "1201.11787037621"
"51" "67" "890.169528755339"
"51" "68" "752.338279269545"
"51" "69" "1445.47756738799"
"51" "72" "1411.17634767702"
"51" "73" "1067.5931231145"
"51" "74" "1138.25489813452"
"51" "75" "1077.90445240976"
"51" "76" "1075.80045289335"
"51" "77" "1317.99539624603"
"51" "78" "1170.17916578586"
"51" "79" "1463.14010835963"
"51" "80" "1217.61242830227"
"51" "83" "1367.43675495708"
"51" "84" "1382.29297376558"
"52" "53" "431.072874210086"
"52" "54" "448.287930885681"
"52" "55" "1114.93598386081"
"52" "56" "1043.41876271756"
"52" "57" "281.538329957678"
"52" "58" "281.291821805629"
"52" "59" "880.880832746194"
"52" "60" "991.227076402208"
"52" "61" "1038.44048837748"
"52" "62" "416.315786812614"
"52" "63" "547.340680282189"
"52" "64" "1040.50255862783"
"52" "65" "707.276832525596"
"52" "66" "639.608784753335"
"52" "67" "832.60508439112"
"52" "68" "1207.60597423408"
"52" "69" "709.960165360711"
"52" "70" "1212.9426625698"
"52" "71" "1313.43407172325"
"52" "72" "771.469670745386"
"52" "73" "1163.76336941426"
"52" "74" "1086.54604915028"
"52" "75" "1242.40070118774"
"52" "76" "1491.76144630019"
"52" "77" "1103.46227298345"
"52" "78" "1354.15011021155"
"52" "79" "1089.69071169872"
"52" "80" "1489.57254892609"
"52" "81" "1432.23998153439"
"52" "83" "1543.81816096983"
"52" "86" "1508.53592732645"
"52" "88" "1580.64679466396"
"53" "54" "879.209625926441"
"53" "55" "684.248362389022"
"53" "56" "612.346143988127"
"53" "57" "225.872527600426"
"53" "58" "677.568367446118"
"53" "59" "458.10303878392"
"53" "60" "1418.71305629261"
"53" "61" "1461.83252043494"
"53" "62" "699.424789134138"
"53" "63" "904.701711347704"
"53" "64" "1446.71681790575"
"53" "65" "522.160817467867"
"53" "66" "718.473282972617"
"53" "67" "628.641073962485"
"53" "68" "855.73988169244"
"53" "69" "918.774620235987"
"53" "70" "1599.32408893593"
"53" "71" "1697.54208646432"
"53" "72" "917.081093748682"
"53" "73" "939.004093167896"
"53" "74" "920.828460443524"
"53" "75" "997.196944770028"
"53" "76" "1174.24153487402"
"53" "77" "1022.10696978138"
"53" "78" "1111.07122469786"
"53" "79" "1094.01233652113"
"53" "80" "1222.36931050291"
"53" "83" "1316.96568758275"
"53" "84" "1453.23157628718"
"53" "86" "1512.67135663075"
"53" "92" "1692.64022570585"
"54" "55" "1563.22149612716"
"54" "56" "1491.50013036951"
"54" "57" "705.846461181886"
"54" "58" "269.513343049797"
"54" "59" "1324.43891897254"
"54" "60" "548.509527332053"
"54" "61" "603.735629577429"
"54" "62" "475.14352505244"
"54" "63" "375.581849510905"
"54" "64" "642.384691615445"
"54" "65" "1054.81603381216"
"54" "66" "818.249221234113"
"54" "67" "1172.73893384816"
"54" "68" "1608.19854823672"
"54" "69" "721.352086546334"
"54" "70" "845.281264646315"
"54" "71" "945.237762519628"
"54" "72" "840.417865945473"
"54" "73" "1485.85874373709"
"54" "74" "1373.87916803235"
"54" "75" "1573.37623888779"
"54" "77" "1324.38638367763"
"54" "78" "1677.44323475891"
"54" "79" "1237.89678545427"
"54" "81" "1194.14732782498"
"54" "86" "1612.38980339488"
"54" "88" "1543.55847611737"
"55" "56" "79.5002716197402"
"55" "57" "882.420961936081"
"55" "58" "1355.13716180576"
"55" "59" "290.385084346187"
"55" "62" "1334.30913022926"
"55" "63" "1559.32490323667"
"55" "65" "843.380211021975"
"55" "66" "1221.87840830701"
"55" "67" "853.504438314864"
"55" "68" "620.42891511496"
"55" "69" "1481.17276567988"
"55" "72" "1430.60951374094"
"55" "73" "977.31297399829"
"55" "74" "1070.01198701691"
"55" "75" "973.680967851502"
"55" "76" "927.442918640704"
"55" "77" "1265.77466243708"
"55" "78" "1055.83279239471"
"55" "79" "1430.53756437323"
"55" "80" "1085.62487401335"
"55" "83" "1244.10043877955"
"55" "84" "1231.67963281978"
"55" "89" "1562.85635000459"
"55" "92" "1670.55992310431"
"56" "57" "806.20558630627"
"56" "58" "1279.81868710478"
"56" "59" "211.62016201774"
"56" "62" "1255.6758229942"
"56" "63" "1481.35599134601"
"56" "65" "766.668568768515"
"56" "66" "1142.92648955371"
"56" "67" "780.921656204607"
"56" "68" "582.351811765419"
"56" "69" "1401.75609930101"
"56" "72" "1351.84131115448"
"56" "73" "920.211990358618"
"56" "74" "1005.78100165763"
"56" "75" "922.247406758335"
"56" "76" "901.497512985941"
"56" "77" "1197.61860465445"
"56" "78" "1009.28549727964"
"56" "79" "1358.32602239864"
"56" "80" "1048.71435979938"
"56" "83" "1202.4815503854"
"56" "84" "1207.7180665033"
"56" "89" "1562.69629846768"
"56" "92" "1628.05239794062"
"57" "58" "474.812659495829"
"57" "59" "623.866281693308"
"57" "60" "1227.77751698172"
"57" "61" "1264.38943473479"
"57" "62" "473.811682005978"
"57" "63" "683.920030260671"
"57" "64" "1236.05470844467"
"57" "65" "451.042427146185"
"57" "66" "524.47987285583"
"57" "67" "575.007699716157"
"57" "68" "926.101564465374"
"57" "69" "699.921878499132"
"57" "70" "1380.4419091005"
"57" "71" "1477.76370899675"
"57" "72" "710.782742341014"
"57" "73" "906.353485776147"
"57" "74" "849.255930704868"
"57" "75" "979.692869189828"
"57" "76" "1214.0759366583"
"57" "77" "905.149794488847"
"57" "78" "1093.17274774896"
"57" "79" "938.793873199477"
"57" "80" "1222.74568293125"
"57" "81" "1504.92704286074"
"57" "83" "1289.59538553727"
"57" "84" "1467.28576859983"
"57" "86" "1363.44128108381"
"57" "88" "1519.38255656316"
"57" "92" "1630.37199442048"
"58" "59" "1098.15232180759"
"58" "60" "754.284261262526"
"58" "61" "789.581275301546"
"58" "62" "231.544371236015"
"58" "63" "271.984946089836"
"58" "64" "769.98022947376"
"58" "65" "787.07948585293"
"58" "66" "561.664157172138"
"58" "67" "903.869148443207"
"58" "68" "1347.61266452569"
"58" "69" "520.194210570356"
"58" "70" "933.877342430997"
"58" "71" "1034.0151516412"
"58" "72" "619.152125413228"
"58" "73" "1216.43615570187"
"58" "74" "1106.31312655829"
"58" "75" "1303.86587816376"
"58" "76" "1594.19867466001"
"58" "77" "1066.76261326098"
"58" "78" "1408.11263508947"
"58" "79" "998.183139166928"
"58" "80" "1554.57877111541"
"58" "81" "1163.39206476935"
"58" "83" "1578.00493847005"
"58" "86" "1392.2867459278"
"58" "88" "1386.3382794681"
"59" "62" "1056.24067457681"
"59" "63" "1285.53370392279"
"59" "65" "557.118744014168"
"59" "66" "931.494416090244"
"59" "67" "580.549455402372"
"59" "68" "494.588453783391"
"59" "69" "1191.70554884607"
"59" "72" "1140.27075283077"
"59" "73" "760.862626187726"
"59" "74" "825.446347830641"
"59" "75" "779.027081263279"
"59" "76" "831.24175279659"
"59" "77" "1005.83382458962"
"59" "78" "878.001365961362"
"59" "79" "1156.67080134301"
"59" "80" "943.529997482878"
"59" "83" "1081.31374932186"
"59" "84" "1134.71067001144"
"59" "86" "1524.3665194009"
"59" "89" "1547.83977611634"
"59" "92" "1499.64479006835"
"59" "94" "1652.77669473573"
"59" "95" "1629.06152619556"
"60" "61" "85.0362795101789"
"60" "62" "860.574044116749"
"60" "63" "637.099377437513"
"60" "64" "256.837582495038"
"60" "65" "1503.26601397065"
"60" "66" "1171.6975182289"
"60" "67" "1606.97267334907"
"60" "69" "960.05568881496"
"60" "70" "465.586018814083"
"60" "71" "541.158805654626"
"60" "72" "1095.72805004361"
"60" "77" "1640.33061197136"
"60" "79" "1493.62767458143"
"60" "81" "980.442580030318"
"60" "88" "1555.12140520533"
"61" "62" "874.884132837509"
"61" "63" "644.492365265811"
"61" "64" "185.909343529917"
"61" "65" "1518.16339811148"
"61" "66" "1172.50970484178"
"61" "67" "1617.88351929301"
"61" "69" "947.389914620307"
"61" "70" "383.840893213551"
"61" "71" "456.836250565676"
"61" "72" "1081.98711497435"
"61" "77" "1628.41887927645"
"61" "79" "1473.34743177439"
"61" "81" "906.476920552077"
"61" "88" "1499.9801841988"
"62" "63" "235.345313735581"
"62" "64" "805.337151508012"
"62" "65" "643.47057379367"
"62" "66" "344.130504897827"
"62" "67" "746.690104508293"
"62" "68" "1223.12081987539"
"62" "69" "300.253795033962"
"62" "70" "922.309420402806"
"62" "71" "1016.52159124276"
"62" "72" "388.628840115918"
"62" "73" "1036.51706104151"
"62" "74" "911.733453788283"
"62" "75" "1126.96949191215"
"62" "76" "1437.16615332482"
"62" "77" "849.612713792526"
"62" "78" "1225.05855820142"
"62" "79" "768.632814571218"
"62" "80" "1375.31929644821"
"62" "81" "1039.7803921362"
"62" "83" "1382.57991640823"
"62" "84" "1626.24466144295"
"62" "86" "1160.79911536577"
"62" "88" "1173.97603525782"
"62" "92" "1623.86647888165"
"62" "96" "1549.41085946102"
"63" "64" "570.143402758278"
"63" "65" "875.082618512636"
"63" "66" "536.145329739781"
"63" "67" "973.392235651308"
"63" "68" "1455.81656278497"
"63" "69" "363.430463512477"
"63" "70" "696.894944210905"
"63" "71" "793.856522304174"
"63" "72" "494.156630740785"
"63" "73" "1248.4804838968"
"63" "74" "1113.22188833675"
"63" "75" "1340.14804769193"
"63" "76" "1659.33896216314"
"63" "77" "1021.00714162037"
"63" "78" "1433.03578347656"
"63" "79" "901.084978362839"
"63" "80" "1585.05158850073"
"63" "81" "891.671556057"
"63" "83" "1578.13108897211"
"63" "86" "1251.07112087435"
"63" "88" "1169.08472219638"
"63" "96" "1569.97561739446"
"64" "65" "1438.6127121967"
"64" "66" "1069.3469100279"
"64" "67" "1529.39629243553"
"64" "69" "823.291525680768"
"64" "70" "223.641836143158"
"64" "71" "315.070975222493"
"64" "72" "953.799135752942"
"64" "74" "1630.79428838421"
"64" "77" "1498.33587696168"
"64" "79" "1330.89598786143"
"64" "81" "723.618537789393"
"64" "86" "1578.79296500481"
"64" "88" "1317.70802479579"
"65" "66" "403.825078021914"
"65" "67" "125.398124332959"
"65" "68" "580.978927208945"
"65" "69" "678.449954064408"
"65" "70" "1525.56377905879"
"65" "71" "1611.09128468762"
"65" "72" "601.91769893956"
"65" "73" "457.28088979254"
"65" "74" "403.914223920899"
"65" "75" "535.21426362638"
"65" "76" "807.181729224157"
"65" "77" "505.949587602616"
"65" "78" "646.924457919256"
"65" "79" "614.787604350678"
"65" "80" "783.476289286239"
"65" "81" "1485.60920654388"
"65" "83" "839.548959075415"
"65" "84" "1032.84528514027"
"65" "86" "1013.67772115145"
"65" "88" "1286.38225129528"
"65" "89" "1553.10625741306"
"65" "92" "1184.15087358653"
"65" "94" "1518.87285746799"
"65" "95" "1371.14876088163"
"65" "96" "1538.99021851673"
"66" "67" "469.514607635068"
"66" "68" "966.090473408392"
"66" "69" "275.193543427433"
"66" "70" "1134.37120580017"
"66" "71" "1216.03368088071"
"66" "72" "210.11967217767"
"66" "73" "714.501874178893"
"66" "74" "577.137321515282"
"66" "75" "806.570825038203"
"66" "76" "1133.55393227506"
"66" "77" "506.26438580715"
"66" "78" "897.214253512875"
"66" "79" "451.627872854094"
"66" "80" "1049.50697274914"
"66" "81" "1087.70503605595"
"66" "83" "1044.11218021807"
"66" "84" "1297.95034534063"
"66" "86" "868.995077057152"
"66" "88" "996.133102996354"
"66" "92" "1281.10953521413"
"66" "95" "1500.44545745966"
"66" "96" "1322.19176457687"
"67" "68" "496.631231209738"
"67" "69" "742.4084161935"
"67" "70" "1603.54749597955"
"67" "71" "1685.54248517612"
"67" "72" "648.021781453004"
"67" "73" "332.016284229887"
"67" "74" "292.665046001488"
"67" "75" "410.115803651565"
"67" "76" "692.440880753261"
"67" "77" "431.651212707705"
"67" "78" "521.553909568828"
"67" "79" "577.412540850261"
"67" "80" "659.075322266806"
"67" "81" "1524.60941789056"
"67" "83" "714.729446984767"
"67" "84" "909.13657422331"
"67" "86" "949.882862255544"
"67" "88" "1263.65679419919"
"67" "89" "1432.45592727864"
"67" "92" "1066.85757738162"
"67" "94" "1393.4786016977"
"67" "95" "1249.4557984679"
"67" "96" "1486.67934272151"
"68" "69" "1238.8146477843"
"68" "72" "1140.08270790057"
"68" "73" "414.932556972552"
"68" "74" "556.424078302694"
"68" "75" "379.315865707033"
"68" "76" "336.874683607121"
"68" "77" "774.581279637186"
"68" "78" "442.763201381639"
"68" "79" "979.122426282883"
"68" "80" "466.417841756898"
"68" "83" "623.958905427856"
"68" "84" "640.43149401475"
"68" "86" "1246.23828307851"
"68" "88" "1652.8910498684"
"68" "89" "1073.21387927193"
"68" "92" "1050.49985493883"
"68" "94" "1158.19046232366"
"68" "95" "1153.30454341746"
"68" "97" "1476.91467412042"
"68" "98" "1594.13392985447"
"69" "70" "866.941414368763"
"69" "71" "945.18986373369"
"69" "72" "135.872787528402"
"69" "73" "959.617806482505"
"69" "74" "808.23905422962"
"69" "75" "1051.52819498208"
"69" "76" "1388.08778296866"
"69" "77" "681.134473511549"
"69" "78" "1131.48893190119"
"69" "79" "540.972178585517"
"69" "80" "1284.25256982463"
"69" "81" "827.065404805614"
"69" "83" "1254.50828739761"
"69" "84" "1526.24812472715"
"69" "86" "891.529916627007"
"69" "88" "873.848558052338"
"69" "92" "1429.01669082786"
"69" "95" "1658.01839215034"
"69" "96" "1251.34075629101"
"70" "71" "100.991263746407"
"70" "72" "984.370049403343"
"70" "74" "1666.67374694517"
"70" "77" "1510.87837437438"
"70" "79" "1323.86701014131"
"70" "81" "539.888982429303"
"70" "86" "1515.32376008784"
"70" "88" "1196.69287954048"
"70" "96" "1599.65193478731"
"71" "72" "1057.56988268607"
"71" "77" "1574.41947405038"
"71" "79" "1381.6131240491"
"71" "81" "516.228983823246"
"71" "86" "1548.81928999801"
"71" "88" "1203.95786437092"
"71" "96" "1598.29395766687"
"72" "73" "838.376185174655"
"72" "74" "682.966675291885"
"72" "75" "929.595022803219"
"72" "76" "1269.57401200819"
"72" "77" "546.552307938048"
"72" "78" "1005.0518052419"
"72" "79" "407.09000829283"
"72" "80" "1157.380664115"
"72" "81" "883.701390544805"
"72" "83" "1121.99002231673"
"72" "84" "1396.87505921374"
"72" "86" "774.757196306417"
"72" "88" "815.710269512944"
"72" "92" "1293.663911664"
"72" "95" "1522.36888803131"
"72" "96" "1170.50774430672"
"73" "74" "163.926935085574"
"73" "75" "92.2352127665847"
"73" "76" "432.511098070578"
"73" "77" "374.618750769843"
"73" "78" "192.257213307389"
"73" "79" "588.79431349011"
"73" "80" "339.080324910241"
"73" "81" "1653.0609800356"
"73" "83" "383.485293337768"
"73" "84" "590.622594975586"
"73" "86" "831.712466638877"
"73" "88" "1244.37916899006"
"73" "89" "1125.05498097007"
"73" "92" "759.942028409126"
"73" "94" "1062.30579976638"
"73" "95" "926.485825333722"
"73" "96" "1375.4756564075"
"73" "97" "1400.1228406359"
"73" "98" "1495.3399280171"
"74" "75" "250.27646559857"
"74" "76" "594.169856834341"
"74" "77" "218.318150105942"
"74" "78" "323.432627661912"
"74" "79" "428.184842792204"
"74" "80" "476.326304938713"
"74" "81" "1489.13451241539"
"74" "83" "471.968017580975"
"74" "84" "721.810089503969"
"74" "86" "711.213620928594"
"74" "88" "1096.62735091269"
"74" "89" "1260.36080282307"
"74" "92" "781.325289996674"
"74" "94" "1159.40420932971"
"74" "95" "975.384582700015"
"74" "96" "1257.26576972653"
"74" "97" "1495.81592537339"
"74" "98" "1581.96967621384"
"75" "76" "343.966022735883"
"75" "77" "450.129655418373"
"75" "78" "114.364814889118"
"75" "79" "666.053119036505"
"75" "80" "250.812897909301"
"75" "83" "320.264557288759"
"75" "84" "502.451893870206"
"75" "86" "875.53563867858"
"75" "88" "1305.9642106298"
"75" "89" "1034.65686058092"
"75" "92" "722.611874262928"
"75" "94" "984.810729637439"
"75" "95" "872.360159592846"
"75" "96" "1413.85133146003"
"75" "97" "1322.13702965661"
"75" "98" "1420.77710656739"
"76" "77" "788.892274770622"
"76" "78" "306.330614732992"
"76" "79" "1004.53608458791"
"76" "80" "212.592946204246"
"76" "83" "384.953479852209"
"76" "84" "306.672600477168"
"76" "86" "1158.18551735655"
"76" "88" "1616.90316991177"
"76" "89" "757.37130293496"
"76" "92" "787.430994520217"
"76" "94" "821.920362342338"
"76" "95" "849.030809962657"
"76" "96" "1672.93999022537"
"76" "97" "1140.31776085209"
"76" "98" "1257.26902815548"
"77" "78" "492.73203673929"
"77" "79" "216.010378646937"
"77" "80" "637.881189464865"
"77" "81" "1290.97641790482"
"77" "83" "578.944464048512"
"77" "84" "863.207922649175"
"77" "86" "518.978305428021"
"77" "88" "879.06740940462"
"77" "89" "1395.80360061711"
"77" "92" "774.917068677453"
"77" "94" "1238.88620625245"
"77" "95" "994.919092407273"
"77" "96" "1060.02352453764"
"77" "97" "1566.65981163632"
"77" "98" "1638.29970983982"
"78" "79" "705.988089164574"
"78" "80" "152.911074242588"
"78" "83" "208.205217472911"
"78" "84" "401.356305173879"
"78" "86" "858.693078136884"
"78" "88" "1311.25795887284"
"78" "89" "938.760013863137"
"78" "92" "622.046386800502"
"78" "94" "872.019851937719"
"78" "95" "761.49317990103"
"78" "96" "1384.78718571552"
"78" "97" "1209.63269197614"
"78" "98" "1307.11241614179"
"79" "80" "847.68975431986"
"79" "81" "1077.15116936425"
"79" "83" "771.495121093069"
"79" "84" "1063.40592855998"
"79" "86" "424.86310094577"
"79" "88" "688.573583189898"
"79" "89" "1588.43834594505"
"79" "92" "889.878619498556"
"79" "94" "1400.75599413611"
"79" "95" "1120.52237574214"
"79" "96" "926.382413271429"
"80" "83" "174.323832469862"
"80" "84" "251.738318350122"
"80" "86" "956.825725319826"
"80" "88" "1425.14343910107"
"80" "89" "786.852896219001"
"80" "92" "592.094017319041"
"80" "94" "744.709357780978"
"80" "95" "687.946336680848"
"80" "96" "1463.59094741004"
"80" "97" "1079.96613512034"
"80" "98" "1183.82673535526"
"81" "86" "1126.58891026434"
"81" "88" "716.41935891162"
"81" "96" "1091.69587153924"
"83" "84" "296.475569216485"
"83" "86" "814.665231731792"
"83" "88" "1294.11275639437"
"83" "89" "817.892178737945"
"83" "92" "426.541109251548"
"83" "94" "687.861801129942"
"83" "95" "553.322613971366"
"83" "96" "1303.9701317342"
"83" "97" "1024.94387678512"
"83" "98" "1115.10911136409"
"84" "86" "1098.99812372249"
"84" "88" "1583.17252538608"
"84" "89" "538.621071734078"
"84" "92" "561.827922977007"
"84" "94" "519.100969502544"
"84" "95" "566.834963598266"
"84" "96" "1561.46917878739"
"84" "97" "845.862194206454"
"84" "98" "957.728455299161"
"86" "88" "487.557160765553"
"86" "89" "1556.83479188556"
"86" "92" "707.96551555825"
"86" "94" "1278.14117178197"
"86" "95" "931.553845848005"
"86" "96" "546.148203179333"
"86" "97" "1553.05465955306"
"86" "98" "1583.99187371645"
"88" "92" "1180.58671543973"
"88" "95" "1393.17701170184"
"88" "96" "415.836143862324"
"89" "92" "886.167813821335"
"89" "94" "392.166969035032"
"89" "95" "735.653410934032"
"89" "97" "518.262035282426"
"89" "98" "652.054871106941"
"92" "94" "571.875528707594"
"92" "95" "233.039065913139"
"92" "96" "1057.95462249031"
"92" "97" "850.778929114146"
"92" "98" "895.852835854616"
"94" "95" "373.233360770437"
"94" "96" "1601.96982173517"
"94" "97" "337.846355332271"
"94" "98" "439.919489686538"
"95" "96" "1228.76654286075"
"95" "97" "621.695308305517"
"95" "98" "662.838677085041"
"97" "98" "133.859443749606"
