# Supplementary material for: Habitat loss exacerbates pathogen spread: An Agent-based model of avian influenza infection in migratory waterfowl
Source: PLoS Comput Biol. 2022 Aug 18;18(8):e1009577. doi: 10.1371/journal.pcbi.1009577 (PMC9426877; doi:10.1371/journal.pcbi.1009577)
Supplement: S2 Appendix — (ZIP) [file pcbi.1009577.s002.zip › Edgelist_NW_A50PercRemoved_Netlogo.txt]

"1" "11" "1294.56114784968"
"1" "12" "1038.57089501236"
"1" "13" "941.715862860731"
"1" "14" "906.699664811046"
"1" "15" "1108.36333132228"
"1" "16" "1100.51199279483"
"1" "17" "1039.61771467101"
"1" "18" "1412.29034117758"
"1" "19" "1256.10876360486"
"1" "20" "938.190632989886"
"1" "21" "1188.81984408688"
"1" "22" "1054.79607412581"
"1" "23" "1114.57905137606"
"1" "24" "1150.24820791288"
"1" "25" "1638.46239254631"
"1" "27" "1676.35194149812"
"1" "3" "420.987307543595"
"1" "32" "1404.86824615326"
"1" "34" "1479.96953417644"
"1" "39" "1679.09688947822"
"1" "5" "1085.79551719115"
"1" "8" "1195.96894723034"
"1" "9" "511.473431077038"
"3" "11" "878.30118711156"
"3" "12" "621.882900352598"
"3" "13" "552.765689748816"
"3" "14" "547.699897884635"
"3" "15" "697.639146599466"
"3" "16" "702.417026948073"
"3" "17" "675.971675690695"
"3" "18" "992.969109834786"
"3" "19" "855.392189163477"
"3" "20" "753.138126541797"
"3" "21" "843.332082442867"
"3" "22" "804.297673877751"
"3" "23" "835.368625741369"
"3" "24" "902.655165365289"
"3" "25" "1225.94831658904"
"3" "27" "1271.10272321926"
"3" "31" "1389.21576372321"
"3" "32" "1312.93800753787"
"3" "34" "1474.80715599012"
"3" "37" "1650.79223566623"
"3" "38" "1592.75200945353"
"3" "39" "1705.12309063353"
"3" "43" "1598.30523343213"
"3" "5" "685.45333776645"
"3" "8" "783.299550325773"
"3" "9" "388.745036298663"
"5" "11" "255.080271360069"
"5" "12" "380.123066570808"
"5" "13" "560.190172180589"
"5" "14" "666.411234281194"
"5" "15" "459.125391156208"
"5" "16" "549.778065238626"
"5" "17" "690.846751888108"
"5" "18" "512.919552646256"
"5" "19" "603.6951313986"
"5" "20" "1104.99342656499"
"5" "21" "831.884023018938"
"5" "22" "1032.8472479074"
"5" "23" "995.646560522582"
"5" "24" "1102.21002510858"
"5" "25" "783.111346020221"
"5" "27" "874.924081654714"
"5" "31" "1108.44620125298"
"5" "32" "1664.72832738011"
"5" "37" "1292.89899892436"
"5" "38" "1344.20025547807"
"5" "44" "1492.24928768341"
"5" "46" "1589.01483724672"
"5" "8" "147.910471226649"
"5" "9" "960.612271090165"
"8" "11" "108.858340735821"
"8" "12" "339.023217002372"
"8" "13" "542.049720178049"
"8" "14" "654.684904359852"
"8" "15" "392.948257574341"
"8" "16" "489.17059615896"
"8" "17" "650.072584216024"
"8" "18" "372.755164057562"
"8" "19" "507.715690776512"
"8" "20" "1101.15497223926"
"8" "21" "768.867061686099"
"8" "22" "1006.60953446655"
"8" "23" "957.21722378491"
"8" "24" "1065.61992830377"
"8" "25" "640.447761143536"
"8" "27" "735.978313160675"
"8" "31" "980.305371173328"
"8" "32" "1641.3044756787"
"8" "37" "1152.70386582751"
"8" "38" "1216.39666530887"
"8" "44" "1356.20870725407"
"8" "46" "1456.94795193282"
"8" "9" "1014.66729787255"
"9" "11" "1085.96236456087"
"9" "12" "739.553820356416"
"9" "13" "568.79498480123"
"9" "14" "488.906776157875"
"9" "15" "772.446888015945"
"9" "16" "727.057577832365"
"9" "17" "610.603918899872"
"9" "18" "1100.90338010117"
"9" "19" "875.455478599135"
"9" "20" "428.917852514709"
"9" "21" "726.882908851337"
"9" "22" "546.262300093148"
"9" "23" "612.909974598873"
"9" "24" "640.110844528074"
"9" "25" "1275.12341203699"
"9" "27" "1286.74143075055"
"9" "31" "1323.16394538709"
"9" "32" "944.299744371036"
"9" "34" "1087.59451081355"
"9" "37" "1605.26368115964"
"9" "38" "1488.1731887008"
"9" "39" "1316.49639424348"
"9" "43" "1272.24493956498"
"9" "44" "1704.17317734221"
"9" "47" "1456.28947551188"
"11" "12" "371.746984209242"
"11" "13" "578.019138842123"
"11" "14" "691.175993781303"
"11" "15" "400.382076488117"
"11" "16" "495.129101477066"
"11" "17" "665.544519761454"
"11" "18" "290.742340546536"
"11" "19" "479.41588915618"
"11" "20" "1135.27689293495"
"11" "21" "763.164286619594"
"11" "22" "1025.85220908074"
"11" "23" "967.950912025761"
"11" "24" "1076.33137477535"
"11" "25" "549.162266094469"
"11" "27" "650.088963007456"
"11" "31" "907.077337175091"
"11" "32" "1657.41164683211"
"11" "37" "1063.06189348251"
"11" "38" "1142.29675565203"
"11" "44" "1271.66083098782"
"11" "46" "1377.04025517436"
"12" "13" "206.514590405676"
"12" "14" "319.832643455374"
"12" "15" "98.003989968255"
"12" "16" "172.959078767263"
"12" "17" "314.217233553328"
"12" "18" "376.207897747916"
"12" "19" "272.89252813068"
"12" "20" "765.483685524199"
"12" "21" "452.52873883774"
"12" "22" "667.81853025901"
"12" "23" "621.501254609855"
"12" "24" "729.428171090878"
"12" "25" "605.46870347539"
"12" "27" "659.416225002685"
"12" "31" "824.935165353733"
"12" "32" "1302.60177340043"
"12" "34" "1565.5859529472"
"12" "37" "1059.85165511565"
"12" "38" "1051.28560376032"
"12" "43" "1415.7390829017"
"12" "44" "1229.40176225561"
"12" "46" "1306.34946201159"
"12" "47" "1576.28156990856"
"13" "14" "113.337055022121"
"13" "15" "207.127981931692"
"13" "16" "162.392365809873"
"13" "17" "153.058259533689"
"13" "18" "534.437408832642"
"13" "19" "317.400584466769"
"13" "20" "559.554829421937"
"13" "21" "326.556245584745"
"13" "22" "472.682104342522"
"13" "23" "439.479260587037"
"13" "24" "544.044166116237"
"13" "25" "712.848146901465"
"13" "27" "738.130229753038"
"13" "31" "836.463845711421"
"13" "32" "1105.71579646171"
"13" "34" "1362.06400948814"
"13" "37" "1100.74752283865"
"13" "38" "1042.39058008915"
"13" "39" "1607.84583665905"
"13" "43" "1250.54993834203"
"13" "44" "1240.96075937918"
"13" "46" "1298.6366349453"
"13" "47" "1418.68655285837"
"14" "15" "311.320903149792"
"14" "16" "244.919011095852"
"14" "17" "132.937080839401"
"14" "18" "632.004059006476"
"14" "19" "387.281086763996"
"14" "20" "446.520503782525"
"14" "21" "295.758285437108"
"14" "22" "369.60577040884"
"14" "23" "349.486762917979"
"14" "24" "448.606321388309"
"14" "25" "786.829557467059"
"14" "27" "798.7584333706"
"14" "31" "861.378840742057"
"14" "32" "998.39328080489"
"14" "34" "1250.30031715575"
"14" "37" "1136.04290137138"
"14" "38" "1052.09701545968"
"14" "39" "1496.06978777793"
"14" "43" "1163.68506870082"
"14" "44" "1259.00695165294"
"14" "46" "1305.556168986"
"14" "47" "1335.92537056436"
"15" "16" "96.4025979340228"
"15" "17" "265.343077217244"
"15" "18" "328.503332361107"
"15" "19" "175.47200029864"
"15" "20" "742.664812593444"
"15" "21" "377.063933215653"
"15" "22" "625.672874941866"
"15" "23" "568.431714613944"
"15" "24" "676.955224376387"
"15" "25" "530.101247471194"
"15" "27" "574.448465530209"
"15" "31" "728.434083445704"
"15" "32" "1257.18728290386"
"15" "34" "1530.761508312"
"15" "37" "967.952765902803"
"15" "38" "953.741516020694"
"15" "43" "1344.86296704243"
"15" "44" "1133.65186265319"
"15" "46" "1209.07618985326"
"15" "47" "1501.16944749063"
"16" "17" "173.735673051246"
"16" "18" "388.804178504627"
"16" "19" "155.796717377683"
"16" "20" "657.23574453739"
"16" "21" "282.683469711134"
"16" "22" "532.724786743132"
"16" "23" "472.876280517185"
"16" "24" "581.323734084704"
"16" "25" "550.752584841109"
"16" "27" "576.743842203293"
"16" "31" "693.245157964907"
"16" "32" "1162.36654526039"
"16" "34" "1438.59597865979"
"16" "37" "948.619760516421"
"16" "38" "909.601944927462"
"16" "39" "1683.18984360713"
"16" "43" "1249.80925954661"
"16" "44" "1099.7867758097"
"16" "46" "1166.28996355097"
"16" "47" "1407.48460396983"
"17" "18" "552.971276896726"
"17" "19" "282.425257503362"
"17" "20" "485.209060555733"
"17" "21" "175.511835307649"
"17" "22" "360.340585936015"
"17" "23" "307.459713001256"
"17" "24" "415.668876328182"
"17" "25" "675.41911503669"
"17" "27" "677.551630291288"
"17" "31" "728.62622010761"
"17" "32" "992.908986826772"
"17" "34" "1265.60566490345"
"17" "37" "1004.30680767608"
"17" "38" "919.894869318371"
"17" "39" "1510.47133703934"
"17" "43" "1107.23107794522"
"17" "44" "1126.15330982532"
"17" "46" "1173.93531442755"
"17" "47" "1272.28818006509"
"18" "19" "285.56408588617"
"18" "20" "1036.49482392164"
"18" "21" "586.413903161549"
"18" "22" "893.250717160143"
"18" "23" "817.137799514136"
"18" "24" "920.185790375267"
"18" "25" "271.063548153619"
"18" "27" "363.223275671374"
"18" "31" "616.729522274957"
"18" "32" "1498.30057282202"
"18" "37" "780.372147931047"
"18" "38" "851.656026434601"
"18" "43" "1504.32600104379"
"18" "44" "983.874931328809"
"18" "46" "1086.97278738911"
"18" "47" "1638.42427594454"
"19" "20" "756.968265524352"
"19" "21" "302.400418469472"
"19" "22" "608.44233891289"
"19" "23" "531.580759446714"
"19" "24" "635.042344290719"
"19" "25" "399.680183427952"
"19" "27" "420.970626127947"
"19" "31" "553.255494319791"
"19" "32" "1214.74512162643"
"19" "34" "1505.94091045982"
"19" "37" "798.373196850995"
"19" "38" "778.397436425146"
"19" "43" "1246.75076594854"
"19" "44" "958.97377107276"
"19" "46" "1033.61300116291"
"19" "47" "1392.08884748014"
"20" "21" "490.271910290507"
"20" "22" "181.136454539804"
"20" "23" "275.223320742313"
"20" "24" "244.019996316113"
"20" "25" "1123.59537655444"
"20" "27" "1097.94964413896"
"20" "31" "1046.95843038212"
"20" "32" "578.894781208629"
"20" "34" "806.714212277153"
"20" "37" "1330.60095318858"
"20" "38" "1165.43650480369"
"20" "39" "1052.12855915359"
"20" "43" "850.274555697792"
"20" "44" "1385.23652890894"
"20" "46" "1388.08431025312"
"20" "47" "1034.01284311421"
"20" "58" "1545.1142992565"
"20" "61" "1611.13055191646"
"21" "22" "321.911083032699"
"21" "23" "235.614180980619"
"21" "24" "334.479655826149"
"21" "25" "634.958119453597"
"21" "27" "608.303067726699"
"21" "31" "596.906341795126"
"21" "32" "912.381896749045"
"21" "34" "1205.56386433486"
"21" "37" "880.520437260896"
"21" "38" "767.407500795618"
"21" "39" "1446.00553465651"
"21" "43" "967.86418572448"
"21" "44" "980.144703825771"
"21" "46" "1017.25125587392"
"21" "47" "1124.81362901136"
"21" "61" "1590.10464816877"
"22" "23" "94.5007754345174"
"22" "24" "98.7845601935031"
"22" "25" "956.485065955076"
"22" "27" "924.336312177578"
"22" "31" "865.821978011066"
"22" "32" "634.790761505694"
"22" "34" "905.973289166304"
"22" "37" "1149.53179790915"
"22" "38" "987.983218146611"
"22" "39" "1150.46505977797"
"22" "43" "809.316069910041"
"22" "44" "1207.78157178548"
"22" "46" "1215.43206893055"
"22" "47" "987.583393557699"
"22" "58" "1557.92764320872"
"22" "61" "1533.15019134337"
"22" "64" "1702.71864258415"
"23" "24" "108.5476567031"
"23" "25" "867.138496294725"
"23" "27" "831.935555199462"
"23" "31" "772.024724212186"
"23" "32" "690.228483844026"
"23" "34" "974.801464370559"
"23" "37" "1056.10667379187"
"23" "38" "899.266500591573"
"23" "39" "1217.23593456804"
"23" "43" "814.282939092739"
"23" "44" "1118.85232458262"
"23" "46" "1130.82469196344"
"23" "47" "986.709924611981"
"23" "58" "1583.29557792679"
"23" "61" "1509.90434548149"
"23" "64" "1683.60543980253"
"24" "25" "955.284646060201"
"24" "27" "911.948570336796"
"24" "31" "823.545250351214"
"24" "32" "582.607034406005"
"24" "34" "871.204850450128"
"24" "37" "1103.42138510202"
"24" "38" "926.297183230814"
"24" "39" "1112.35149894784"
"24" "43" "718.24289212462"
"24" "44" "1145.76326267379"
"24" "46" "1144.94493539615"
"24" "47" "894.422643233256"
"24" "58" "1478.74984914952"
"24" "61" "1434.90199958563"
"24" "62" "1709.6815562355"
"24" "63" "1633.33918207436"
"24" "64" "1605.08769655462"
"25" "27" "112.506781882968"
"25" "31" "398.151119571133"
"25" "32" "1501.74129265935"
"25" "37" "513.906689130805"
"25" "38" "619.795568158426"
"25" "43" "1427.51509353146"
"25" "44" "725.538592939076"
"25" "46" "837.302007240021"
"25" "47" "1538.3860483862"
"27" "31" "286.297356790199"
"27" "32" "1439.24411433787"
"27" "37" "418.237000158221"
"27" "38" "507.652130090585"
"27" "43" "1339.6948445517"
"27" "44" "621.580948854357"
"27" "46" "729.241795656366"
"27" "47" "1443.67813489036"
"31" "32" "1277.28586355355"
"31" "34" "1592.57299119966"
"31" "37" "285.217178553565"
"31" "38" "236.103536780048"
"31" "43" "1109.95809843981"
"31" "44" "406.611868217363"
"31" "46" "483.872032046097"
"31" "47" "1194.32368266754"
"31" "61" "1438.94119382046"
"31" "64" "1623.07437512606"
"32" "34" "315.294769731396"
"32" "37" "1523.225314812"
"32" "38" "1290.64720888189"
"32" "39" "539.972081134332"
"32" "43" "440.640228676426"
"32" "44" "1488.65767771344"
"32" "46" "1437.35543343044"
"32" "47" "600.189601473692"
"32" "50" "1278.01251264392"
"32" "58" "977.129759310562"
"32" "59" "1548.73327205968"
"32" "61" "1207.77299056569"
"32" "62" "1205.95316147954"
"32" "63" "1184.29038275873"
"32" "64" "1337.39293610001"
"32" "66" "1504.1433064349"
"32" "69" "1496.52627048929"
"32" "70" "1560.92789635547"
"32" "71" "1650.35437770748"
"32" "72" "1594.52559089333"
"34" "38" "1601.22199821208"
"34" "39" "245.782846105126"
"34" "43" "661.581322987674"
"34" "47" "771.462211063934"
"34" "50" "978.540636515084"
"34" "58" "905.124378491764"
"34" "59" "1263.35024508229"
"34" "61" "1341.21053073094"
"34" "62" "1113.87725046896"
"34" "63" "1155.02240301735"
"34" "64" "1438.2592614918"
"34" "66" "1365.15179516234"
"34" "69" "1414.07607442604"
"34" "70" "1655.81588047327"
"34" "72" "1491.0507436845"
"37" "38" "258.212926354889"
"37" "43" "1300.463319334"
"37" "44" "226.394285999214"
"37" "46" "356.833070118308"
"37" "47" "1353.58001405339"
"37" "61" "1484.84864842928"
"37" "64" "1661.17469997418"
"38" "43" "1045.32377434173"
"38" "44" "219.825636039706"
"38" "46" "256.756329865127"
"38" "47" "1095.37052603699"
"38" "61" "1253.56987026278"
"38" "64" "1434.16034328977"
"38" "70" "1576.32990416353"
"38" "71" "1601.10108373162"
"39" "43" "792.169957534037"
"39" "47" "855.30039477153"
"39" "50" "738.615321000343"
"39" "58" "788.180095075135"
"39" "59" "1018.22606177562"
"39" "61" "1360.91897084883"
"39" "62" "969.565016392824"
"39" "63" "1055.97013073157"
"39" "64" "1428.32071939875"
"39" "66" "1180.39128786938"
"39" "69" "1266.46062351347"
"39" "70" "1634.71835796461"
"39" "72" "1327.10034343845"
"39" "75" "1631.90738696092"
"39" "77" "1599.80547360135"
"39" "79" "1620.69457758614"
"43" "44" "1208.36250344685"
"43" "46" "1127.31726692691"
"43" "47" "184.052379893516"
"43" "50" "1457.27999138031"
"43" "58" "798.225199283565"
"43" "59" "1671.77236920048"
"43" "61" "784.006066110788"
"43" "62" "1022.18620894195"
"43" "63" "920.369037373896"
"43" "64" "931.031694107778"
"43" "66" "1359.81991318359"
"43" "69" "1274.36253788923"
"43" "70" "1153.36797388796"
"43" "71" "1236.74160728594"
"43" "72" "1394.0771329218"
"44" "46" "135.615026999676"
"44" "47" "1233.06300758699"
"44" "61" "1292.18764480898"
"44" "64" "1463.34055027225"
"44" "70" "1578.78298320816"
"44" "71" "1589.64159800617"
"46" "47" "1136.01426944083"
"46" "61" "1161.14796376939"
"46" "64" "1330.51018454504"
"46" "70" "1443.49322130418"
"46" "71" "1454.02694451306"
"47" "50" "1458.02612059164"
"47" "58" "678.998929977924"
"47" "59" "1643.36287810602"
"47" "61" "608.722321522786"
"47" "62" "890.618728037201"
"47" "63" "762.841550400882"
"47" "64" "749.164613225404"
"47" "66" "1233.7630531176"
"47" "69" "1123.3060587201"
"47" "70" "972.164240538232"
"47" "71" "1057.40812827944"
"47" "72" "1248.15752145824"
"47" "79" "1649.9231271598"
"50" "58" "1016.98167651392"
"50" "59" "316.066793812735"
"50" "62" "1044.02623928029"
"50" "63" "1250.24553632663"
"50" "66" "1023.72832694853"
"50" "69" "1248.46527075693"
"50" "72" "1230.80289886943"
"50" "75" "1071.10324267855"
"50" "77" "1225.82867600803"
"50" "79" "1341.57391780628"
"58" "59" "1098.15232180759"
"58" "61" "789.581275301546"
"58" "62" "231.544371236015"
"58" "63" "271.984946089836"
"58" "64" "769.98022947376"
"58" "66" "561.664157172138"
"58" "69" "520.194210570356"
"58" "70" "933.877342430997"
"58" "71" "1034.0151516412"
"58" "72" "619.152125413228"
"58" "75" "1303.86587816376"
"58" "77" "1066.76261326098"
"58" "79" "998.183139166928"
"58" "86" "1392.2867459278"
"59" "62" "1056.24067457681"
"59" "63" "1285.53370392279"
"59" "66" "931.494416090244"
"59" "69" "1191.70554884607"
"59" "72" "1140.27075283077"
"59" "75" "779.027081263279"
"59" "77" "1005.83382458962"
"59" "79" "1156.67080134301"
"59" "86" "1524.3665194009"
"61" "62" "874.884132837509"
"61" "63" "644.492365265811"
"61" "64" "185.909343529917"
"61" "66" "1172.50970484178"
"61" "69" "947.389914620307"
"61" "70" "383.840893213551"
"61" "71" "456.836250565676"
"61" "72" "1081.98711497435"
"61" "77" "1628.41887927645"
"61" "79" "1473.34743177439"
"62" "63" "235.345313735581"
"62" "64" "805.337151508012"
"62" "66" "344.130504897827"
"62" "69" "300.253795033962"
"62" "70" "922.309420402806"
"62" "71" "1016.52159124276"
"62" "72" "388.628840115918"
"62" "75" "1126.96949191215"
"62" "77" "849.612713792526"
"62" "79" "768.632814571218"
"62" "86" "1160.79911536577"
"63" "64" "570.143402758278"
"63" "66" "536.145329739781"
"63" "69" "363.430463512477"
"63" "70" "696.894944210905"
"63" "71" "793.856522304174"
"63" "72" "494.156630740785"
"63" "75" "1340.14804769193"
"63" "77" "1021.00714162037"
"63" "79" "901.084978362839"
"63" "86" "1251.07112087435"
"64" "66" "1069.3469100279"
"64" "69" "823.291525680768"
"64" "70" "223.641836143158"
"64" "71" "315.070975222493"
"64" "72" "953.799135752942"
"64" "77" "1498.33587696168"
"64" "79" "1330.89598786143"
"64" "86" "1578.79296500481"
"66" "69" "275.193543427433"
"66" "70" "1134.37120580017"
"66" "71" "1216.03368088071"
"66" "72" "210.11967217767"
"66" "75" "806.570825038203"
"66" "77" "506.26438580715"
"66" "79" "451.627872854094"
"66" "86" "868.995077057152"
"69" "70" "866.941414368763"
"69" "71" "945.18986373369"
"69" "72" "135.872787528402"
"69" "75" "1051.52819498208"
"69" "77" "681.134473511549"
"69" "79" "540.972178585517"
"69" "86" "891.529916627007"
"70" "71" "100.991263746407"
"70" "72" "984.370049403343"
"70" "77" "1510.87837437438"
"70" "79" "1323.86701014131"
"70" "86" "1515.32376008784"
"71" "72" "1057.56988268607"
"71" "77" "1574.41947405038"
"71" "79" "1381.6131240491"
"71" "86" "1548.81928999801"
"72" "75" "929.595022803219"
"72" "77" "546.552307938048"
"72" "79" "407.09000829283"
"72" "86" "774.757196306417"
"75" "77" "450.129655418373"
"75" "79" "666.053119036505"
"75" "86" "875.53563867858"
"77" "79" "216.010378646937"
"77" "86" "518.978305428021"
"79" "86" "424.86310094577"
