# Supplementary material for: Habitat loss exacerbates pathogen spread: An Agent-based model of avian influenza infection in migratory waterfowl
Source: PLoS Comput Biol. 2022 Aug 18;18(8):e1009577. doi: 10.1371/journal.pcbi.1009577 (PMC9426877; doi:10.1371/journal.pcbi.1009577)
Supplement: S2 Appendix — (ZIP) [file pcbi.1009577.s002.zip › Nodelist_5PercRemoved_Netlogo.txt]

"1" 134.341 69.121 110.17 43.067 0.562 120.394 61.91 0.562 "Russia" "Breeding" 153.237 182.304 0.19 "expanding"
"2" 143.124 68.73 291.725 312.79 0 300.37 300.692 0 "Russia" "Breeding" 604.515 601.062 -0.006 "50PercRemove"
"3" 143.823 67.68 1359.456 1062.324 0.99 1368.556 1441.548 1.097 "Russia" "Breeding" 2421.78 2810.104 0.16 "expanding"
"4" 153.108 67.548 898.274 363.057 2.57 836.712 373.201 2.73 "Russia" "Breeding" 1261.331 1209.913 -0.041 "40PercRemove"
"5" 159.335 66.485 238.648 857.375 6.344 238.648 913.076 7.441 "Russia" "Passage" 1096.023 1151.724 0.051 "expanding"
"6" 151.122 66.351 612.197 127.996 2.195 597.074 132.332 2.195 "Russia" "Passage" 740.193 729.406 -0.015 "50PercRemove"
"7" 156.412 65.865 3.025 165.469 6.692 3.025 145.688 3.132 "Russia" "Passage" 168.494 148.713 -0.117 "20PercRemove"
"8" 160.348 65.225 40.444 169.51 1.312 40.444 175.212 1.445 "Russia" "Passage" 209.954 215.656 0.027 "expanding"
"9" 138.715 64.863 52.89 196.089 0.321 52.89 415.813 0.375 "Russia" "Passage" 248.979 468.703 0.883 "expanding"
"10" 152.387 64.674 226.308 236.506 4.363 233.776 174.221 4.631 "Russia" "Passage" 462.814 407.997 -0.118 "10PercRemove"
"11" 161.512 64.384 43.361 706.815 5.889 43.361 766.745 5.889 "Russia" "Passage" 750.176 810.106 0.08 "expanding"
"12" 153.936 63.935 104.549 74.062 10.466 107.841 71.68 12.875 "Russia" "Passage" 178.611 179.521 0.005 "expanding"
"13" 149.933 63.412 4.818 80.272 2.918 4.818 165.388 3.239 "Russia" "Passage" 85.09 170.206 1 "expanding"
"14" 147.82 63.057 200.934 374.673 6.558 203.075 753.629 12.393 "Russia" "Passage" 575.607 956.704 0.662 "expanding"
"15" 153.978 63.056 2.81 129.548 11.964 2.81 162.043 10.492 "Russia" "Passage" 132.358 164.853 0.246 "expanding"
"16" 152.48 62.529 114.8 100.4 14.454 123.312 139.532 18.656 "Russia" "Passage" 215.2 262.844 0.221 "expanding"
"17" 149.278 62.072 298.283 91.514 0.428 294.348 139.452 0.83 "Russia" "Passage" 389.797 433.8 0.113 "expanding"
"18" 159.829 61.889 160.57 1762.1 7.762 160.49 1840.15 7.468 "Russia" "Passage" 1922.67 2000.64 0.041 "expanding"
"19" 154.494 61.5 15.926 120.903 1.285 15.926 148.472 1.552 "Russia" "Passage" 136.829 164.398 0.201 "expanding"
"20" 140.371 61.089 423.843 629.113 7.2 424.726 641.104 8.137 "Russia" "Passage" 1052.956 1065.83 0.012 "expanding"
"21" 149.299 60.497 966.046 2950.118 50.24 963.262 3862.471 74.624 "Russia" "Passage" 3916.164 4825.733 0.232 "expanding"
"22" 143.443 60.467 16.943 102.434 0.642 16.943 131.342 0.642 "Russia" "Passage" 119.377 148.285 0.242 "expanding"
"23" 145.071 60.206 45.61 104.602 2.65 45.61 109.206 3.265 "Russia" "Passage" 150.212 154.816 0.031 "expanding"
"24" 143.58 59.583 218.385 1275.57 16.916 226.415 1345.992 17.318 "Russia" "Passage" 1493.955 1572.407 0.053 "expanding"
"25" 160.506 59.479 19.352 61.188 0.91 19.352 76.444 0 "Russia" "Passage" 80.54 95.796 0.189 "expanding"
"26" 136.087 58.937 0.616 18.04 0.321 0.616 16.649 0.375 "Russia" "Passage" 18.656 17.265 -0.075 "30PercRemove"
"27" 159.429 58.635 33.27 1069.899 0 33.27 1112.912 0 "Russia" "Passage" 1103.169 1146.182 0.039 "expanding"
"28" 161.708 57.642 58.912 136.24 24.438 58.912 127.487 7.147 "Russia" "Passage" 195.152 186.399 -0.045 "30PercRemove"
"29" 158.695 57.42 53.827 1533.516 2.248 53.077 1491.708 0.161 "Russia" "Passage" 1587.343 1544.785 -0.027 "40PercRemove"
"30" 131.839 57.372 146.09 28.185 0.91 146.09 24.946 0.91 "Russia" "Passage" 174.275 171.036 -0.019 "40PercRemove"
"31" 156.421 56.633 248.15 4604.617 0 244.911 4655.875 0 "Russia" "Passage" 4852.767 4900.786 0.01 "expanding"
"32" 135.557 56.528 45.128 294.803 45.315 45.128 360.675 61.883 "Russia" "Passage" 339.931 405.803 0.194 "expanding"
"33" 160.867 56.434 399.807 629.3 44.164 397.719 584.52 2.034 "Russia" "Passage" 1029.107 982.239 -0.046 "30PercRemove"
"34" 130.578 55.95 109.929 61.455 3.265 109.929 89.72 5.059 "Russia" "Passage" 171.384 199.649 0.165 "expanding"
"35" 159.548 55.71 43.227 112.739 1.338 43.227 96.171 0.134 "Russia" "Passage" 155.966 139.398 -0.106 "20PercRemove"
"36" 156.886 55.409 5.273 365.68 0.482 5.273 359.55 0 "Russia" "Passage" 370.953 364.823 -0.017 "50PercRemove"
"37" 159.74 54.883 280.162 267.957 25.16 280.162 280.778 19.245 "Russia" "Passage" 548.119 560.94 0.023 "expanding"
"38" 155.776 54.544 124.302 2486.045 31.879 124.302 2590.38 32.066 "Russia" "Passage" 2610.347 2714.682 0.04 "expanding"
"39" 127.934 54.343 2340.865 646.243 3.854 2408.878 695.895 4.176 "Russia" "Passage" 2987.108 3104.773 0.039 "expanding"
"41" 132.701 54.043 14.668 92.504 0 14.668 77.649 0 "Russia" "Passage" 107.172 92.317 -0.139 "10PercRemove"
"42" 134.913 53.832 0.455 53.131 0.535 0.455 42.799 0.723 "Russia" "Passage" 53.586 43.254 -0.193 "10PercRemove"
"43" 139.907 53.458 565.383 979.054 44.619 619.745 1216.123 45.743 "Russia" "Passage" 1544.437 1835.868 0.189 "expanding"
"44" 158.063 53.105 93.682 221.276 8.19 93.441 236.506 7.709 "Russia" "Passage" 314.958 329.947 0.048 "expanding"
"45" 136.385 52.76 14.802 915.699 2.222 14.748 819.849 1.472 "Russia" "Passage" 930.501 834.597 -0.103 "20PercRemove"
"46" 156.576 52.287 428.233 1535.524 181.421 422.879 1588.869 182.492 "Russia" "Passage" 1963.757 2011.748 0.024 "expanding"
"47" 140 51.805 1220.967 4397.768 66.594 1457.581 5155.52 73.901 "Russia" "Passage" 5618.735 6613.101 0.177 "expanding"
"48" 136.547 51.769 589.151 2953.731 23.099 597.208 2861.093 18.656 "Russia" "Passage" 3542.882 3458.301 -0.024 "40PercRemove"
"49" 127.875 50.542 447.558 14007.319 650.981 458.425 12995.449 663.534 "Russia" "Passage" 14454.877 13453.874 -0.069 "30PercRemove"
"50" 119.248 50.359 18.469 3455.678 430.695 18.469 3523.852 426.118 "China" "Passage" 3474.147 3542.321 0.02 "expanding"
"51" 115.777 50.019 1073.004 7833.934 156.796 552.107 8040.408 161.026 "Russia" "Passage" 8906.938 8592.515 -0.035 "40PercRemove"
"52" 129.66 49.45 228.824 7303.695 156.02 238.54 7009.186 150.453 "Russia" "Passage" 7532.519 7247.726 -0.038 "40PercRemove"
"53" 123.734 49.246 2.57 1799.92 118.066 2.57 1673.316 127.916 "China" "Passage" 1802.49 1675.886 -0.07 "30PercRemove"
"54" 135.815 49.19 2891.741 25034.916 371.113 3206.137 24557.54 342.34 "Russia" "Passage" 27926.657 27763.677 -0.006 "50PercRemove"
"55" 114.434 48.635 86.348 430.16 247.025 63.168 411.263 314.048 "Mongolia" "Passage" 516.508 474.431 -0.081 "30PercRemove"
"56" 115.474 48.45 1.713 330.081 172.348 1.713 325.076 210.864 "Mongolia" "Passage" 331.794 326.789 -0.015 "50PercRemove"
"57" 126.345 48.178 212.31 21725.033 848.81 247.909 21275.655 787.756 "China" "Passage" 21937.343 21523.564 -0.019 "40PercRemove"
"58" 132.704 47.921 395.872 7745.98 377.457 472.076 7672.078 243.572 "China" "Passage" 8141.852 8144.154 0 "expanding"
"59" 118.036 47.631 3968.626 44776.573 8459.781 3413.28 46352.38 8848.935 "Mongolia" "Passage" 48745.199 49765.66 0.021 "expanding"
"60" 142.731 47.437 45.583 1.606 176.148 45.583 0.99 189.933 "Russia" "Passage" 47.189 46.573 -0.013 "50PercRemove"
"61" 142.997 46.694 403.447 27.516 572.449 402.644 28.426 571.298 "Russia" "Passage" 430.963 431.07 0 "expanding"
"62" 131.675 45.961 5412.475 39431.629 7745.364 5481.05 39660.908 7498.071 "China" "Passage" 44844.104 45141.958 0.007 "expanding"
"63" 134.708 45.896 8.967 392.928 8.565 8.967 579.515 10.733 "Russia" "Passage" 401.895 588.482 0.464 "expanding"
"64" 141.942 45.192 65.042 19.486 1034.996 64.346 22.002 1160.181 "Japan" "Passage" 84.528 86.348 0.022 "expanding"
"65" 123.721 44.549 5253.082 173233.278 53005.094 5839.236 171488.442 55357.737 "China" "Passage" 178486.36 177327.678 -0.006 "50PercRemove"
"66" 128.642 43.739 152.782 3644.38 144.805 160.838 4031.58 143.467 "China" "Passage" 3797.162 4192.418 0.104 "expanding"
"67" 122.82 43.626 21.226 2134.552 643.727 21.226 2094.242 677.105 "China" "Passage" 2155.778 2115.468 -0.019 "40PercRemove"
"68" 116.701 43.281 244.536 3868.921 163.729 245.259 3851.952 187.042 "China" "Passage" 4113.457 4097.211 -0.004 "50PercRemove"
"69" 131.983 43.268 138.435 349.701 61.428 136.053 398.067 65.925 "Russia" "Passage" 488.136 534.12 0.094 "expanding"
"70" 142.667 43.248 993.08 506.015 10801.102 996.827 549.189 11905.85 "Japan" "Passage" 1499.095 1546.016 0.031 "expanding"
"71" 143.536 42.601 54.175 33.538 1029.107 54.175 34.234 1099.288 "Japan" "Passage" 87.713 88.409 0.008 "expanding"
"72" 130.643 42.543 228.423 1071.853 148.419 231.581 1241.684 181.743 "Russia" "Passage" 1300.276 1473.265 0.133 "expanding"
"73" 120.744 41.064 24.946 2861.388 2544.904 23.875 2756.116 2504.059 "China" "Passage" 2886.334 2779.991 -0.037 "40PercRemove"
"74" 122.691 40.993 690.408 4993.932 5500.349 622.636 4988.953 5274.014 "China" "Passage" 5684.34 5611.589 -0.013 "50PercRemove"
"75" 119.743 40.728 6.263 1198.029 1228.73 6.263 1201.16 1206.781 "China" "Passage" 1204.292 1207.423 0.003 "expanding"
"76" 115.715 40.339 61.241 3170.859 709.385 45.61 2906.302 706.226 "China" "Passage" 3232.1 2951.912 -0.087 "20PercRemove"
"77" 124.981 40.091 2530.317 39241.562 3380.171 2519.45 42828.903 3445.079 "North Korea" "Passage" 41771.879 45348.353 0.086 "expanding"
"78" 119.23 39.776 134.206 2296.139 1699.065 111.99 2106.42 1603.537 "China" "Passage" 2430.345 2218.41 -0.087 "20PercRemove"
"79" 127.473 39.768 92.477 1254.612 128.344 91.353 1345.136 135.383 "North Korea" "Passage" 1347.089 1436.489 0.066 "expanding"
"80" 117.652 39.143 2700.416 21360.852 8280.073 2537.731 19340.994 7671.302 "China" "Passage" 24061.268 21878.725 -0.091 "20PercRemove"
"81" 139.917 38.854 4.871 36.027 774.748 4.871 34.207 826.085 "Japan" "Passage" 40.898 39.078 -0.045 "30PercRemove"
"83" 118.903 37.918 481.872 1465.209 686.928 530.801 1397.357 669.423 "China" "Passage" 1947.081 1928.158 -0.01 "50PercRemove"
"84" 115.566 37.579 35.867 1894.405 2715.218 35.92 1725.269 2603.281 "China" "Passage" 1930.272 1761.189 -0.088 "20PercRemove"
"85" 116.075 36.1 185.49 2428.819 6769.227 211.48 2038.996 6551.27 "China" "Wintering" 2614.309 2250.476 -0.139 "10PercRemove"
"86" 127.715 35.945 1285.233 23804.179 4223.734 1255.415 26494.691 5705.271 "South Korea" "Wintering" 25089.412 27750.106 0.106 "expanding"
"88" 133.067 35.442 205.27 44.807 613.642 204.869 19.218 575.5 "Japan" "Wintering" 250.077 224.087 -0.104 "20PercRemove"
"89" 110.607 34.854 61.188 2853.867 9947.045 90.122 2512.945 9862.384 "China" "Wintering" 2915.055 2603.067 -0.107 "20PercRemove"
"92" 120.235 34.229 252.057 182.171 1414.193 265.28 149.382 1407.207 "China" "Wintering" 434.228 414.662 -0.045 "40PercRemove"
"93" 130.704 33.458 315.038 424.244 4165.598 311.291 311.345 4380.317 "Japan" "Wintering" 739.282 622.636 -0.158 "10PercRemove"
"94" 114.24 33.028 60.224 62.633 4505.368 78.077 36.964 4292.122 "China" "Wintering" 122.857 115.041 -0.064 "30PercRemove"
"95" 118.233 32.961 21414.626 42342.294 228694.546 20521.651 37730.717 222909.031 "China" "Wintering" 63756.92 58252.368 -0.086 "30PercRemove"
"96" 131.266 32.008 73.607 60.438 994.659 73.527 46.466 1167.622 "Japan" "Wintering" 134.045 119.993 -0.105 "20PercRemove"
"97" 112.381 30.428 395.257 28.479 5561.75 395.738 26.82 5464.402 "China" "Wintering" 423.736 422.558 -0.003 "50PercRemove"
"98" 112.766 29.268 3827.675 1004.054 16199.096 3169.119 1418.341 16312.264 "China" "Wintering" 4831.729 4587.46 -0.051 "30PercRemove"
