# Supplementary material for: Habitat loss exacerbates pathogen spread: An Agent-based model of avian influenza infection in migratory waterfowl
Source: PLoS Comput Biol. 2022 Aug 18;18(8):e1009577. doi: 10.1371/journal.pcbi.1009577 (PMC9426877; doi:10.1371/journal.pcbi.1009577)
Supplement: S1 Data — (ZIP) [file pcbi.1009577.s003.zip]

Archive with 4 entries (4 files):
- DF_Fig1.Rdata
- DF_Fig2.Rdata
- DF_Fig3.Rdata
- DF_Fig4.Rdata
